# Supplementary material for: ent-(15S)-Pimar-8(14)-ene-15,16-diol
Source: Acta Crystallogr Sect E Struct Rep Online. 2012 Jan 25;68(Pt 2):o520–1. doi: 10.1107/S1600536812002565 (PMC3275262; doi:10.1107/S1600536812002565)
Supplement: Supplementary file 2 [file e-68-0o520-Isup2.hkl]

# 
# h,k,l, Fc-squared, Fo-squared, sigma(Fo-squared) and status flag 
# 
data_I
_shelx_title ' ctb1b_0m in P2(1)' 
_shelx_refln_list_code          4 
_shelx_F_calc_maximum      191.82 
_exptl_crystal_F_000       680.00 
_reflns_d_resolution_high  0.7330 
 
loop_ 
 _symmetry_equiv_pos_as_xyz 
 'x, y, z' 
 '-x, y+1/2, -z' 
 
_cell_length_a    11.5129 
_cell_length_b     7.0934 
_cell_length_c    22.3946 
_cell_angle_alpha  90.000 
_cell_angle_beta   96.750 
_cell_angle_gamma  90.000 
 
_shelx_F_squared_multiplier     1.000 
 
loop_ 
 _refln_index_h 
 _refln_index_k 
 _refln_index_l 
 _refln_F_squared_calc 
 _refln_F_squared_meas 
 _refln_F_squared_sigma 
 _refln_observed_status 
   1   0   0      438.28      380.09      9.21 o 
   2   0   0    10236.50     9812.93    125.59 o 
   3   0   0      773.80      815.75      9.76 o 
   4   0   0      107.78      109.60      2.61 o 
   5   0   0       86.17       78.87      1.67 o 
   6   0   0       83.48       89.34      1.73 o 
   7   0   0      938.69      982.74      9.70 o 
   8   0   0        2.55        0.72      0.70 o 
   9   0   0      169.57      187.65      3.50 o 
  10   0   0      161.83      152.83      3.27 o 
  11   0   0       65.15       61.02      2.20 o 
  12   0   0       18.74       16.98      2.74 o 
  13   0   0        8.88        9.14      1.38 o 
  14   0   0        3.79        6.59      2.52 o 
  15   0   0        1.13        1.67      2.40 o 
   1   1   0    21508.80    19495.77    133.29 o 
   2   1   0     5566.86     5455.93     37.41 o 
   3   1   0     1197.05     1173.13      8.44 o 
   4   1   0      457.05      465.36      4.14 o 
   5   1   0      731.30      758.99      5.32 o 
   6   1   0      493.96      555.72      4.04 o 
   7   1   0       80.41       71.70      1.12 o 
   8   1   0      236.99      236.22      2.70 o 
   9   1   0      215.29      199.94      3.19 o 
  10   1   0      149.09      138.34      2.57 o 
  11   1   0       31.18       33.02      1.24 o 
  12   1   0       15.73       16.23      1.31 o 
  13   1   0       15.05       18.69      1.47 o 
  14   1   0        2.61        1.38      1.05 o 
  15   1   0        4.04        5.96      1.24 o 
   0   2   0     1851.74     1743.53     36.83 o 
   1   2   0      985.48      974.36     10.20 o 
   2   2   0      274.47      268.74      2.54 o 
   3   2   0     1551.56     1564.07     10.03 o 
   4   2   0      269.16      284.18      2.78 o 
   5   2   0      862.98     1006.77      7.36 o 
   6   2   0       52.02       50.07      1.53 o 
   7   2   0      195.04      210.03      3.16 o 
   8   2   0       17.19       18.14      1.05 o 
   9   2   0       64.77       62.49      1.65 o 
  10   2   0       48.31       47.65      1.65 o 
  11   2   0       17.12       16.77      1.33 o 
  12   2   0      101.81      100.64      2.57 o 
  13   2   0       50.35       55.52      2.28 o 
  14   2   0        4.52        3.30      1.38 o 
  15   2   0       12.51       10.31      1.67 o 
   1   3   0      107.35       98.61      1.87 o 
   2   3   0      595.25      546.63      5.48 o 
   3   3   0      185.47      213.54      2.84 o 
   4   3   0       74.70       77.62      1.48 o 
   5   3   0      218.07      231.32      2.49 o 
   6   3   0      411.76      443.81      4.37 o 
   7   3   0      252.47      245.55      3.13 o 
   8   3   0      361.53      371.17      7.21 o 
   9   3   0        4.41        5.53      0.86 o 
  10   3   0      150.93      134.24      3.28 o 
  11   3   0       73.88       71.12      2.14 o 
  12   3   0       85.31       95.28      3.07 o 
  13   3   0        6.80        7.23      2.27 o 
  14   3   0        7.25       10.39      1.84 o 
   0   4   0      399.90      383.79     12.83 o 
   1   4   0       24.26       22.12      2.13 o 
   2   4   0      330.15      346.22      4.20 o 
   3   4   0       34.89       33.41      1.39 o 
   4   4   0        0.78        1.93      0.64 o 
   5   4   0      125.54      138.93      2.45 o 
   6   4   0        6.21        9.72      1.32 o 
   7   4   0      206.37      195.77      5.01 o 
   8   4   0       12.65       10.66      1.33 o 
   9   4   0        5.81        3.23      0.97 o 
  10   4   0       48.73       47.07      2.37 o 
  11   4   0       42.93       38.98      2.30 o 
  12   4   0       15.88       19.01      2.28 o 
  13   4   0       18.21       18.58      2.50 o 
  14   4   0        0.63       -0.21      2.35 o 
   1   5   0       39.01       32.35      1.59 o 
   2   5   0       77.99       68.99      2.45 o 
   3   5   0      130.29      122.87      2.58 o 
   4   5   0      381.65      375.29      5.12 o 
   5   5   0        2.70        1.91      0.94 o 
   6   5   0       57.70       53.21      2.66 o 
   7   5   0       44.37       39.81      5.55 o 
   8   5   0        4.65        3.08      2.34 o 
   9   5   0       30.69       30.54      3.21 o 
  10   5   0       34.00       29.51      3.31 o 
  11   5   0        0.21        2.00      2.04 o 
  12   5   0       20.21       22.75      2.57 o 
  13   5   0        3.89        3.36      2.30 o 
   0   6   0      919.52      855.72     13.60 o 
   1   6   0        2.18        2.52      1.29 o 
   2   6   0      557.35      541.02     11.10 o 
   3   6   0       47.30       44.35      2.43 o 
   4   6   0        0.73        1.01      0.83 o 
   5   6   0       11.38       10.57      1.61 o 
   6   6   0        7.63        6.79      1.55 o 
   7   6   0        6.68        8.15      2.03 o 
   8   6   0       18.22       18.31      3.73 o 
   9   6   0       53.12       59.35      4.40 o 
  10   6   0        5.99        2.68      2.04 o 
  11   6   0        8.15       10.49      2.72 o 
  12   6   0        5.41        2.68      3.20 o 
   1   7   0      216.68      211.99      5.15 o 
   2   7   0       32.78       28.84      2.18 o 
   3   7   0        2.12        2.97      1.28 o 
   4   7   0       24.14       21.53      2.13 o 
   5   7   0       30.58       30.15      2.74 o 
   6   7   0       19.28       20.12      2.48 o 
   7   7   0       54.45       62.41      4.44 o 
   8   7   0       38.45       40.74      4.03 o 
   9   7   0       15.26        7.92      2.56 o 
  10   7   0       14.86       20.54      3.37 o 
   0   8   0       50.21       47.45      2.71 o 
   1   8   0        5.87        6.54      1.45 o 
   2   8   0       17.24       17.60      2.19 o 
   3   8   0        6.60        6.82      1.64 o 
   4   8   0        6.16        7.41      1.80 o 
   5   8   0       28.38       31.77      3.01 o 
   6   8   0       14.86       16.30      2.50 o 
   7   8   0       29.82       32.10      3.77 o 
   8   8   0       24.46       24.76      4.62 o 
   1   9   0       26.16       21.36      2.11 o 
   2   9   0        2.18        5.83      2.24 o 
   3   9   0        2.61        2.53      1.84 o 
   4   9   0        3.69        1.99      1.67 o 
   5   9   0        1.46        1.53      1.90 o 
 -15   0   1        1.64        2.47      2.07 o 
 -14   0   1       25.93       29.95      2.52 o 
 -13   0   1       22.17       24.62      2.59 o 
 -12   0   1       24.54       20.52      1.71 o 
 -11   0   1        5.34        7.95      1.16 o 
 -10   0   1      255.61      235.50      4.20 o 
  -9   0   1       80.72       76.04      2.17 o 
  -8   0   1      217.10      209.61      3.15 o 
  -7   0   1       52.48       50.61      1.42 o 
  -6   0   1      163.49      174.42      2.38 o 
  -5   0   1       26.82       24.41      1.45 o 
  -4   0   1     1826.52     1877.74     18.71 o 
  -3   0   1     1627.11     1654.27     14.86 o 
  -2   0   1      514.70      519.96      5.12 o 
  -1   0   1       95.13       75.37      1.24 o 
   1   0   1     2478.60     2367.63     24.79 o 
   2   0   1     1576.66     1476.37     22.64 o 
   3   0   1      387.68      379.99      7.59 o 
   4   0   1      957.94      971.88     13.72 o 
   5   0   1      134.68      116.88      1.96 o 
   6   0   1        8.84        4.94      0.60 o 
   7   0   1       20.18       23.68      1.09 o 
   8   0   1      507.77      480.79      6.17 o 
   9   0   1       62.38       64.67      2.03 o 
  10   0   1        9.71        6.67      1.18 o 
  11   0   1        4.07        4.63      1.05 o 
  12   0   1       89.28       89.06      2.74 o 
  13   0   1       71.55       73.69      2.59 o 
  14   0   1        4.32        7.31      1.45 o 
  15   0   1       14.22       19.32      4.97 o 
 -15   1   1        9.53        6.35      1.31 o 
 -14   1   1       21.13       23.27      1.68 o 
 -13   1   1       75.75       79.47      2.31 o 
 -12   1   1        7.34        6.27      1.04 o 
 -11   1   1       65.83       63.58      2.39 o 
 -10   1   1       21.50       17.06      1.17 o 
  -9   1   1      153.29      134.11      2.02 o 
  -8   1   1      104.23      100.25      1.55 o 
  -7   1   1        2.86        3.90      0.42 o 
  -6   1   1      190.81      218.08      2.17 o 
  -5   1   1      225.52      234.98      2.20 o 
  -4   1   1      304.78      340.55      3.03 o 
  -3   1   1      281.71      272.45      2.40 o 
  -2   1   1     3896.39     3797.08     24.02 o 
  -1   1   1       11.07       10.57      0.43 o 
   0   1   1     1207.65     1147.36     14.93 o 
   1   1   1      626.71      580.05      5.10 o 
   2   1   1     1189.37     1185.91     10.08 o 
   3   1   1      846.94      845.67      7.10 o 
   4   1   1       22.25       20.83      1.18 o 
   5   1   1      281.31      297.77      3.04 o 
   6   1   1      566.72      571.54      4.25 o 
   7   1   1      367.36      381.38      3.22 o 
   8   1   1       25.12       25.99      0.89 o 
   9   1   1      124.82      112.97      1.78 o 
  10   1   1       16.34       13.01      1.06 o 
  11   1   1      100.52      102.27      2.33 o 
  12   1   1      103.10      100.73      2.44 o 
  13   1   1       19.76       21.49      1.52 o 
  14   1   1       10.95       10.57      1.38 o 
  15   1   1        8.15       10.62      1.57 o 
 -15   2   1        0.79        0.59      1.26 o 
 -14   2   1       13.08       12.64      1.50 o 
 -13   2   1       21.40       22.38      1.70 o 
 -12   2   1        6.32        7.71      1.19 o 
 -11   2   1       32.59       30.56      1.60 o 
 -10   2   1       29.48       25.79      1.32 o 
  -9   2   1      129.77      113.32      2.71 o 
  -8   2   1      137.11      129.72      2.17 o 
  -7   2   1       27.38       32.84      1.11 o 
  -6   2   1      155.94      165.41      2.04 o 
  -5   2   1      527.79      558.57      4.35 o 
  -4   2   1       23.30       28.42      1.01 o 
  -3   2   1      680.78      679.02      4.68 o 
  -2   2   1      515.26      508.40      4.25 o 
  -1   2   1      427.37      427.91      4.66 o 
   0   2   1      735.75      738.53      9.47 o 
   1   2   1      998.51      991.57     10.35 o 
   2   2   1     2088.70     2144.09     16.26 o 
   3   2   1      320.48      364.50      3.11 o 
   4   2   1      134.05      129.58      1.85 o 
   5   2   1      814.53      863.90      7.63 o 
   6   2   1      220.35      237.63      2.65 o 
   7   2   1       53.00       44.92      1.24 o 
   8   2   1      130.10      126.01      2.14 o 
   9   2   1       69.39       64.60      1.67 o 
  10   2   1        7.23        7.63      0.91 o 
  11   2   1       40.60       40.44      1.76 o 
  12   2   1        9.69       11.92      1.31 o 
  13   2   1       65.82       74.22      2.68 o 
  14   2   1       12.66       14.35      1.69 o 
  15   2   1        3.69        4.58      1.40 o 
 -14   3   1        0.73        1.28      1.30 o 
 -13   3   1       23.70       21.84      2.99 o 
 -12   3   1       10.78       12.86      1.85 o 
 -11   3   1       51.94       49.55      1.89 o 
 -10   3   1      108.58       99.08      2.85 o 
  -9   3   1       73.95       69.00      2.03 o 
  -8   3   1      102.02      108.41      2.07 o 
  -7   3   1        4.14        3.71      0.72 o 
  -6   3   1      674.90      673.10      5.63 o 
  -5   3   1        6.34        6.47      0.50 o 
  -4   3   1      178.65      179.18      2.24 o 
  -3   3   1      210.90      195.72      2.32 o 
  -2   3   1      232.04      229.98      2.83 o 
  -1   3   1      433.82      442.10      4.48 o 
   0   3   1      441.28      438.41      6.22 o 
   1   3   1       36.46       44.47      1.21 o 
   2   3   1      960.78      966.42     10.60 o 
   3   3   1      222.83      235.83      2.86 o 
   4   3   1      100.11       97.64      1.69 o 
   5   3   1       55.62       53.99      1.13 o 
   6   3   1       39.32       39.07      1.40 o 
   7   3   1      280.58      282.59      3.46 o 
   8   3   1       96.46       89.29      1.91 o 
   9   3   1      199.28      195.46      3.20 o 
  10   3   1       65.05       62.99      2.36 o 
  11   3   1       81.91       73.04      3.27 o 
  12   3   1       21.22       25.30      1.95 o 
  13   3   1       11.93        8.05      2.00 o 
  14   3   1       10.33       12.37      1.99 o 
 -14   4   1        5.38        7.06      2.10 o 
 -13   4   1       18.00       15.08      2.36 o 
 -12   4   1        4.57        4.89      1.60 o 
 -11   4   1       15.00       14.14      1.62 o 
 -10   4   1       49.94       55.92      2.26 o 
  -9   4   1        5.18        5.78      1.57 o 
  -8   4   1       12.29       11.80      1.01 o 
  -7   4   1      305.15      301.70      7.18 o 
  -6   4   1      565.79      521.35      7.50 o 
  -5   4   1       94.72       93.78      1.97 o 
  -4   4   1       13.04       13.13      0.93 o 
  -3   4   1      110.18      107.92      2.19 o 
  -2   4   1       15.04       13.75      0.89 o 
  -1   4   1      198.77      199.75      2.92 o 
   0   4   1      212.16      193.80      4.52 o 
   1   4   1      472.95      494.75      6.76 o 
   2   4   1        3.44        3.33      0.71 o 
   3   4   1       10.19        7.59      0.75 o 
   4   4   1        7.05        6.21      0.82 o 
   5   4   1      198.29      185.25      3.04 o 
   6   4   1      396.36      392.62      5.84 o 
   7   4   1      145.52      158.60      4.54 o 
   8   4   1        2.85        1.79      0.75 o 
   9   4   1       17.63       13.48      1.43 o 
  10   4   1       19.45       13.33      1.53 o 
  11   4   1        6.92        7.32      1.40 o 
  12   4   1       22.21       22.87      3.63 o 
  13   4   1        6.32        7.70      1.93 o 
  14   4   1       11.27       13.42      2.55 o 
 -13   5   1       14.80       14.34      3.41 o 
 -12   5   1        4.72        2.04      1.57 o 
 -11   5   1        4.19        6.76      1.76 o 
 -10   5   1        7.71        7.95      2.14 o 
  -9   5   1       12.06       12.84      2.09 o 
  -8   5   1        0.47        2.42      1.40 o 
  -7   5   1       94.93       92.70      3.62 o 
  -6   5   1       52.92       51.35      3.00 o 
  -5   5   1      153.36      149.00      3.13 o 
  -4   5   1      555.74      553.36      6.58 o 
  -3   5   1      376.69      384.93      5.01 o 
  -2   5   1      123.03      121.05      2.96 o 
  -1   5   1      161.69      147.46      3.68 o 
   0   5   1       50.52       55.05      2.86 o 
   1   5   1       95.91       93.50      2.85 o 
   2   5   1       57.26       54.79      3.38 o 
   3   5   1      168.65      173.19      3.19 o 
   4   5   1      100.87       98.08      3.95 o 
   5   5   1       55.41       53.75      2.89 o 
   6   5   1       51.99       51.60      2.67 o 
   7   5   1       63.80       63.82      3.30 o 
   8   5   1        6.28        6.21      3.06 o 
   9   5   1       13.80       14.10      2.48 o 
  10   5   1       59.12       62.82      5.62 o 
  11   5   1       12.77        9.14      1.91 o 
  12   5   1        5.53        4.64      1.78 o 
  13   5   1       31.20       36.69      3.41 o 
 -12   6   1        6.51        5.01      2.36 o 
 -11   6   1        1.66        1.15      1.92 o 
 -10   6   1       27.05       31.06      3.66 o 
  -9   6   1        0.30        0.15      1.64 o 
  -8   6   1       45.28       39.24      4.01 o 
  -7   6   1       19.50       22.06      2.46 o 
  -6   6   1       21.36       21.70      2.29 o 
  -5   6   1       40.10       37.08      2.75 o 
  -4   6   1       11.08       13.19      1.25 o 
  -3   6   1      267.47      260.93      4.90 o 
  -2   6   1       24.98       28.16      2.03 o 
  -1   6   1       97.39       91.91      3.42 o 
   0   6   1       97.22       91.98      2.02 o 
   1   6   1       64.67       60.04      2.42 o 
   2   6   1       38.94       32.39      2.12 o 
   3   6   1       50.73       46.34      2.49 o 
   4   6   1      198.09      190.39      4.32 o 
   5   6   1       17.78       16.33      1.88 o 
   6   6   1       60.66       64.05      5.55 o 
   7   6   1        1.59        0.88      1.90 o 
   8   6   1        0.49        2.07      1.82 o 
   9   6   1        4.72        4.70      2.79 o 
  10   6   1        4.41        4.79      3.11 o 
  11   6   1       10.24       12.97      2.85 o 
  12   6   1       14.69       18.93      3.25 o 
 -10   7   1        4.71        8.84      2.73 o 
  -9   7   1        4.91        7.51      2.54 o 
  -8   7   1       29.07       26.10      3.38 o 
  -7   7   1        5.38        6.76      2.30 o 
  -6   7   1        2.60        2.09      1.75 o 
  -5   7   1       90.33       92.62      3.74 o 
  -4   7   1       51.22       56.05      2.90 o 
  -3   7   1       14.05       19.33      1.94 o 
  -2   7   1       46.41       42.27      2.67 o 
  -1   7   1       22.97       25.06      2.75 o 
   0   7   1       25.38       25.44      1.35 o 
   1   7   1       30.58       28.60      2.01 o 
   2   7   1       33.78       34.36      2.60 o 
   3   7   1        3.90        4.25      1.42 o 
   4   7   1       56.56       53.05      3.26 o 
   5   7   1       56.15       57.35      3.54 o 
   6   7   1        6.65        5.53      1.77 o 
   7   7   1        2.33        2.19      1.91 o 
   8   7   1        5.62        8.11      2.35 o 
   9   7   1       19.83       21.70      3.38 o 
  10   7   1        5.73        7.40      2.64 o 
  -8   8   1        6.68        6.12      2.42 o 
  -7   8   1       14.08       17.71      5.72 o 
  -6   8   1        6.29        4.94      2.08 o 
  -5   8   1        3.20        3.33      1.63 o 
  -4   8   1        9.29        6.77      1.70 o 
  -3   8   1        8.15        6.88      1.65 o 
  -2   8   1       19.43       18.19      1.96 o 
  -1   8   1       16.29       15.93      3.09 o 
   0   8   1       13.52       12.95      1.20 o 
   1   8   1       10.92        8.64      1.85 o 
   2   8   1        0.82        0.61      1.40 o 
   3   8   1       17.95       16.35      2.12 o 
   4   8   1       38.78       40.17      3.12 o 
   5   8   1        1.33        2.83      1.60 o 
   6   8   1       31.28       27.07      2.89 o 
   7   8   1       17.15       17.10      3.19 o 
   8   8   1        1.13       -0.95      2.66 o 
  -5   9   1        0.12       -1.02      1.64 o 
  -4   9   1        9.52        9.68      2.08 o 
  -3   9   1        2.65       -0.84      1.76 o 
  -2   9   1        5.76        6.53      1.61 o 
  -1   9   1        1.79        2.56      1.31 o 
   0   9   1       24.37       22.13      2.24 o 
   1   9   1        4.40        3.37      1.63 o 
   2   9   1       11.67       13.09      2.31 o 
   3   9   1        2.87        1.61      2.46 o 
   4   9   1        6.41        9.03      2.07 o 
   5   9   1        4.76        4.58      1.97 o 
 -15   0   2       11.78       13.52      4.42 o 
 -14   0   2        1.59        3.02      1.29 o 
 -13   0   2        3.15        5.43      1.34 o 
 -12   0   2        4.14        3.70      1.20 o 
 -11   0   2       13.07       14.70      1.41 o 
 -10   0   2       20.56       16.95      2.47 o 
  -9   0   2        0.50        6.55      2.57 o 
  -8   0   2     1035.16     1068.69     10.45 o 
  -7   0   2      215.88      204.55      2.79 o 
  -6   0   2        8.54        5.56      0.56 o 
  -5   0   2       24.19       22.01      0.87 o 
  -4   0   2        4.01        3.72      0.60 o 
  -3   0   2       10.93        8.11      0.51 o 
  -2   0   2    36794.46    31389.06    462.56 o 
  -1   0   2      647.15      635.09      6.40 o 
   0   0   2     1650.87     1603.82     20.78 o 
   1   0   2     4285.21     4186.00     60.86 o 
   2   0   2     3605.05     3448.73     41.37 o 
   3   0   2       84.22       84.01      2.38 o 
   4   0   2     2110.93     2145.32     27.43 o 
   5   0   2      725.82      752.38      7.55 o 
   6   0   2      254.38      256.50      3.84 o 
   7   0   2        9.04       11.70      1.48 o 
   8   0   2      485.86      471.03      5.73 o 
   9   0   2      147.22      147.37      3.05 o 
  10   0   2      115.30      113.93      2.81 o 
  11   0   2        1.25        2.47      1.08 o 
  12   0   2      129.63      138.27      3.38 o 
  13   0   2       24.78       26.08      1.87 o 
  14   0   2        0.68        0.19      1.06 o 
  15   0   2       11.48        9.87      5.10 o 
 -15   1   2        1.81        1.81      1.17 o 
 -14   1   2       37.97       40.26      2.08 o 
 -13   1   2        9.35        9.09      1.18 o 
 -12   1   2       92.47       86.47      2.30 o 
 -11   1   2        9.90        9.81      0.83 o 
 -10   1   2       12.79       12.11      1.07 o 
  -9   1   2      175.82      165.59      2.35 o 
  -8   1   2      165.20      170.13      2.13 o 
  -7   1   2       38.89       38.84      0.83 o 
  -6   1   2       79.93       79.42      1.10 o 
  -5   1   2        2.90        1.53      0.30 o 
  -4   1   2     3984.72     4161.23     25.23 o 
  -3   1   2     8141.67     8410.08     49.69 o 
  -2   1   2     3870.29     3861.61     20.89 o 
  -1   1   2    18637.68    17298.49    103.26 o 
   0   1   2     1721.87     1680.21     12.74 o 
   1   1   2     1556.67     1482.53     12.93 o 
   2   1   2      409.07      389.04      3.81 o 
   3   1   2      790.49      794.59      6.80 o 
   4   1   2     2557.58     2722.12     20.76 o 
   5   1   2      294.86      314.27      3.18 o 
   6   1   2      569.92      601.59      4.58 o 
   7   1   2      488.19      494.01      4.07 o 
   8   1   2       52.07       55.84      1.25 o 
   9   1   2      133.32      130.68      1.92 o 
  10   1   2        3.31        2.33      0.68 o 
  11   1   2       65.27       65.30      2.46 o 
  12   1   2       47.51       44.77      2.31 o 
  13   1   2        0.23        0.03      0.90 o 
  14   1   2       28.64       32.31      3.43 o 
  15   1   2       13.87       15.04      1.69 o 
 -15   2   2       15.53       16.97      1.68 o 
 -14   2   2        2.75        3.59      1.12 o 
 -13   2   2       27.43       29.45      1.84 o 
 -12   2   2       49.15       45.81      1.95 o 
 -11   2   2      291.76      284.26      4.25 o 
 -10   2   2       12.12       10.35      1.03 o 
  -9   2   2       37.01       40.25      1.42 o 
  -8   2   2       68.75       81.50      1.71 o 
  -7   2   2      163.18      175.51      2.46 o 
  -6   2   2      343.25      374.86      3.61 o 
  -5   2   2      312.78      344.38      3.72 o 
  -4   2   2     1874.58     1946.55     12.01 o 
  -3   2   2     2016.10     2230.88     13.97 o 
  -2   2   2     1893.95     2000.44     14.50 o 
  -1   2   2      113.99      109.66      1.51 o 
   0   2   2     1507.36     1493.05     11.78 o 
   1   2   2      137.26      131.39      1.44 o 
   2   2   2      855.60      865.08      8.41 o 
   3   2   2      120.36      122.46      1.69 o 
   4   2   2     1070.81     1181.44      8.95 o 
   5   2   2     2866.94     3188.60     23.06 o 
   6   2   2       57.18       56.76      1.23 o 
   7   2   2        9.14        8.63      0.72 o 
   8   2   2      137.93      143.97      2.97 o 
   9   2   2      170.88      160.28      2.61 o 
  10   2   2       38.23       39.26      1.53 o 
  11   2   2      123.08      122.56      2.69 o 
  12   2   2        4.03        3.97      1.12 o 
  13   2   2       10.62        8.43      1.99 o 
  14   2   2       16.93       18.51      2.12 o 
  15   2   2       14.41       14.54      1.94 o 
 -14   3   2        6.54        3.75      1.50 o 
 -13   3   2        5.11        5.17      1.51 o 
 -12   3   2       52.43       49.35      2.06 o 
 -11   3   2       18.86       19.86      1.37 o 
 -10   3   2       83.49       78.42      2.54 o 
  -9   3   2       14.10       19.02      1.16 o 
  -8   3   2       79.19       86.47      1.82 o 
  -7   3   2      256.11      271.64      3.64 o 
  -6   3   2      236.99      216.31      2.87 o 
  -5   3   2      403.94      422.00      3.65 o 
  -4   3   2      420.19      470.48      4.64 o 
  -3   3   2      870.00      900.69      6.72 o 
  -2   3   2      306.39      325.90      2.93 o 
  -1   3   2      166.44      171.97      2.35 o 
   0   3   2      460.45      483.66      5.40 o 
   1   3   2      139.98      128.87      2.28 o 
   2   3   2      392.07      388.25      4.42 o 
   3   3   2      846.44      908.08      8.56 o 
   4   3   2      872.87      961.03      9.65 o 
   5   3   2       86.80       86.37      1.46 o 
   6   3   2      345.75      354.47      3.56 o 
   7   3   2      117.30      122.24      2.33 o 
   8   3   2      173.19      172.31      4.14 o 
   9   3   2       41.18       40.20      1.66 o 
  10   3   2       63.33       69.10      4.96 o 
  11   3   2        2.76        4.48      1.07 o 
  12   3   2       13.19       14.15      1.60 o 
  13   3   2        4.62        8.82      1.94 o 
  14   3   2       12.01        9.96      1.82 o 
 -14   4   2        8.82       12.47      2.36 o 
 -13   4   2       37.84       42.66      3.40 o 
 -12   4   2        4.92        5.21      1.60 o 
 -11   4   2       24.30       20.53      1.68 o 
 -10   4   2        4.00        4.60      1.12 o 
  -9   4   2      167.64      169.50      3.48 o 
  -8   4   2       27.92       24.57      1.35 o 
  -7   4   2       38.63       40.80      2.54 o 
  -6   4   2      171.57      171.21      4.53 o 
  -5   4   2      217.73      202.68      3.10 o 
  -4   4   2      130.97      126.06      2.23 o 
  -3   4   2      105.41      107.87      1.82 o 
  -2   4   2      151.86      125.70      2.27 o 
  -1   4   2       49.59       48.83      2.01 o 
   0   4   2       93.22       81.38      2.61 o 
   1   4   2       31.52       31.53      1.35 o 
   2   4   2      150.51      138.64      2.32 o 
   3   4   2       26.26       24.20      1.15 o 
   4   4   2      173.56      172.48      2.74 o 
   5   4   2       86.31       80.15      2.63 o 
   6   4   2      302.57      321.71      5.21 o 
   7   4   2        4.60        7.00      1.77 o 
   8   4   2        0.44        0.64      0.64 o 
   9   4   2        9.46        8.60      1.28 o 
  10   4   2       14.91       10.82      1.47 o 
  11   4   2       20.03       19.47      1.80 o 
  12   4   2        4.61        1.96      1.52 o 
  13   4   2        6.64        6.94      1.89 o 
  14   4   2       32.35       30.92      3.19 o 
 -13   5   2        3.53        3.80      3.44 o 
 -12   5   2       17.14       15.84      2.25 o 
 -11   5   2       12.04       14.24      2.92 o 
 -10   5   2       28.12       38.14      3.61 o 
  -9   5   2       16.61       12.78      2.05 o 
  -8   5   2       84.11       88.28      3.66 o 
  -7   5   2       31.79       31.91      2.83 o 
  -6   5   2      174.42      173.50      5.83 o 
  -5   5   2      394.60      378.22      5.75 o 
  -4   5   2      249.92      246.42      3.75 o 
  -3   5   2      881.31      845.95      8.31 o 
  -2   5   2      435.25      415.02      6.54 o 
  -1   5   2       40.34       40.74      1.54 o 
   0   5   2       24.64       24.88      1.01 o 
   1   5   2      110.59      105.16      3.72 o 
   2   5   2       20.04       22.87      1.64 o 
   3   5   2       40.30       39.22      1.65 o 
   4   5   2       57.85       64.38      2.85 o 
   5   5   2      124.08      125.26      3.32 o 
   6   5   2       35.84       42.84      3.20 o 
   7   5   2      133.85      127.73      5.19 o 
   8   5   2       62.60       62.18      7.09 o 
   9   5   2        0.95        1.58      1.79 o 
  10   5   2        7.00        6.07      3.83 o 
  11   5   2        5.71        7.53      1.81 o 
  12   5   2       17.05       14.06      2.22 o 
  13   5   2       13.22       11.98      2.41 o 
 -12   6   2       24.46       33.76      4.02 o 
 -11   6   2       18.25       21.57      3.26 o 
 -10   6   2       57.08       63.58      4.64 o 
  -9   6   2        4.55        8.74      2.32 o 
  -8   6   2       41.87       36.83      2.99 o 
  -7   6   2       80.72       75.38      5.92 o 
  -6   6   2       37.04       35.87      3.48 o 
  -5   6   2       16.17       17.89      1.94 o 
  -4   6   2      446.44      445.57      6.34 o 
  -3   6   2       28.72       30.86      1.46 o 
  -2   6   2      741.32      717.22     10.04 o 
  -1   6   2       73.45       67.27      3.62 o 
   0   6   2      129.40      115.08      2.12 o 
   1   6   2        5.49        2.41      1.36 o 
   2   6   2      132.55      118.42      3.51 o 
   3   6   2        0.70        0.09      0.89 o 
   4   6   2       28.86       26.36      1.70 o 
   5   6   2       88.96       83.95      3.68 o 
   6   6   2       17.77       15.86      2.14 o 
   7   6   2       60.88       59.67      3.63 o 
   8   6   2        4.78        1.23      1.67 o 
   9   6   2       42.20       45.20      4.06 o 
  10   6   2        5.60        6.45      2.27 o 
  11   6   2        3.93        2.31      2.27 o 
  12   6   2        2.85        4.17      2.36 o 
 -10   7   2        8.53       10.80      2.85 o 
  -9   7   2       83.10       85.72      5.75 o 
  -8   7   2       11.20       11.59      2.66 o 
  -7   7   2       31.42       33.31      4.09 o 
  -6   7   2        3.11        2.90      3.03 o 
  -5   7   2        2.70        0.93      1.36 o 
  -4   7   2        6.08        2.86      1.30 o 
  -3   7   2       65.31       65.83      2.97 o 
  -2   7   2       31.99       30.87      2.08 o 
  -1   7   2      310.74      327.90      6.58 o 
   0   7   2       66.46       62.56      3.04 o 
   1   7   2      103.09      102.73      3.13 o 
   2   7   2        5.56        6.52      1.48 o 
   3   7   2      239.83      237.07      4.33 o 
   4   7   2        9.91        9.21      2.08 o 
   5   7   2       13.11       11.19      4.55 o 
   6   7   2       56.00       52.71      3.53 o 
   7   7   2       16.53       15.24      2.35 o 
   8   7   2       42.58       45.44      4.22 o 
   9   7   2        0.57        2.61      2.18 o 
  10   7   2        1.51        0.02      2.16 o 
  -8   8   2        4.66        9.07      2.63 o 
  -7   8   2       21.41       19.85      3.09 o 
  -6   8   2        2.77        3.12      1.98 o 
  -5   8   2        4.38        2.61      1.58 o 
  -4   8   2       11.53        8.51      1.18 o 
  -3   8   2        6.51        6.56      1.90 o 
  -2   8   2        9.19        6.24      1.70 o 
  -1   8   2        3.09        4.98      1.52 o 
   0   8   2        2.08        2.27      0.86 o 
   1   8   2        5.31        4.73      1.54 o 
   2   8   2       11.42       10.68      1.94 o 
   3   8   2       46.91       50.43      3.88 o 
   4   8   2       10.64       11.88      2.18 o 
   5   8   2       55.36       59.54      3.86 o 
   6   8   2       15.30       17.63      3.40 o 
   7   8   2       26.52       28.04      3.64 o 
   8   8   2        2.92        1.39      2.12 o 
  -5   9   2        2.25        2.16      3.49 o 
  -4   9   2        3.40        5.91      1.96 o 
  -3   9   2       11.99       10.34      2.10 o 
  -2   9   2        1.11        0.11      1.42 o 
  -1   9   2        1.22        0.99      1.34 o 
   0   9   2        1.11        1.68      1.29 o 
   1   9   2        4.06        3.82      1.98 o 
   2   9   2       14.19       13.59      3.47 o 
   3   9   2        9.44       11.03      2.19 o 
   4   9   2       17.00       16.20      2.58 o 
   5   9   2        7.46        9.24      2.14 o 
 -15   0   3        7.13        5.60      4.18 o 
 -14   0   3        0.11        0.72      1.35 o 
 -13   0   3        5.82        5.93      1.38 o 
 -12   0   3      170.96      171.65      4.10 o 
 -11   0   3       27.76       30.84      1.91 o 
 -10   0   3      138.97      134.69      3.59 o 
  -9   0   3       13.28       12.52      1.40 o 
  -8   0   3        1.42        2.22      0.63 o 
  -7   0   3      110.63       94.91      1.90 o 
  -6   0   3      168.89      166.51      2.23 o 
  -5   0   3       19.07       27.93      0.89 o 
  -4   0   3      343.36      312.10      4.24 o 
  -3   0   3      121.69      112.05      1.72 o 
  -2   0   3      160.53      143.85      1.86 o 
  -1   0   3      112.69      104.21      1.79 o 
   0   0   3     1437.27     1411.58     17.59 o 
   1   0   3     3015.88     2966.64     46.75 o 
   2   0   3        0.72        1.12      0.62 o 
   3   0   3       93.68      102.28      2.74 o 
   4   0   3      326.67      342.84      9.91 o 
   5   0   3      383.52      380.42      4.80 o 
   6   0   3        0.06        2.68      0.55 o 
   7   0   3      293.53      289.23      3.75 o 
   8   0   3      126.15      133.03      2.61 o 
   9   0   3       41.02       50.34      1.83 o 
  10   0   3       92.30       90.59      2.53 o 
  11   0   3        1.33        1.13      0.88 o 
  12   0   3       51.76       52.48      2.61 o 
  13   0   3        1.60        2.18      1.75 o 
  14   0   3        5.03        5.50      1.28 o 
  15   0   3        5.54        9.63      3.61 o 
 -15   1   3       29.16       35.89      2.21 o 
 -14   1   3        4.89        5.92      1.19 o 
 -13   1   3       15.90       15.46      1.38 o 
 -12   1   3       34.79       36.12      1.70 o 
 -11   1   3       69.17       64.14      1.56 o 
 -10   1   3        9.11        8.32      0.96 o 
  -9   1   3      173.67      169.76      2.32 o 
  -8   1   3       83.03       91.15      1.45 o 
  -7   1   3        0.18        0.62      0.31 o 
  -6   1   3      609.72      667.40      4.69 o 
  -5   1   3      275.75      280.24      2.47 o 
  -4   1   3     1592.98     1654.99     10.37 o 
  -3   1   3      439.20      440.42      3.30 o 
  -2   1   3     2667.88     2613.00     15.31 o 
  -1   1   3       51.19       49.46      0.75 o 
   0   1   3      255.99      238.07      2.21 o 
   1   1   3     1226.87     1201.33      9.87 o 
   2   1   3     5510.97     5431.21     42.11 o 
   3   1   3     1248.38     1241.05     10.78 o 
   4   1   3      271.48      322.74      4.72 o 
   5   1   3      919.36      935.55      8.48 o 
   6   1   3        8.15        6.48      0.53 o 
   7   1   3       80.36       77.31      1.24 o 
   8   1   3        2.83        2.10      0.47 o 
   9   1   3       17.92       16.31      0.82 o 
  10   1   3       30.65       27.56      1.25 o 
  11   1   3       46.16       44.05      1.60 o 
  12   1   3       10.21       11.14      1.35 o 
  13   1   3       14.60       12.52      1.39 o 
  14   1   3        7.73        7.82      1.37 o 
  15   1   3        9.48       12.48      1.66 o 
 -15   2   3        2.24        3.37      1.24 o 
 -14   2   3       12.15       11.88      1.46 o 
 -13   2   3       29.74       36.35      2.42 o 
 -12   2   3        4.97        4.50      1.07 o 
 -11   2   3        9.73        9.87      1.14 o 
 -10   2   3      225.61      216.60      3.23 o 
  -9   2   3       20.24       18.43      1.08 o 
  -8   2   3        7.47        8.46      0.77 o 
  -7   2   3       19.16       20.58      1.20 o 
  -6   2   3      150.81      145.59      1.91 o 
  -5   2   3     1079.33     1189.02      7.91 o 
  -4   2   3      815.64      827.40      5.79 o 
  -3   2   3       58.06       54.82      0.95 o 
  -2   2   3     1114.45     1108.81      9.04 o 
  -1   2   3      266.26      275.43      2.57 o 
   0   2   3      164.31      169.01      1.96 o 
   1   2   3      642.61      660.12      5.83 o 
   2   2   3      629.74      659.04      6.37 o 
   3   2   3      665.38      678.72      6.06 o 
   4   2   3     2008.63     2073.74     16.27 o 
   5   2   3      453.83      472.36      5.03 o 
   6   2   3      201.61      200.61      2.49 o 
   7   2   3       33.66       33.38      1.16 o 
   8   2   3       58.74       59.51      1.53 o 
   9   2   3       48.96       56.29      1.62 o 
  10   2   3       96.02       94.01      2.11 o 
  11   2   3       57.57       66.68      2.52 o 
  12   2   3       17.40       15.56      1.51 o 
  13   2   3       22.77       24.26      1.90 o 
  14   2   3        1.46       -0.14      1.26 o 
  15   2   3        1.42        2.25      1.34 o 
 -14   3   3        7.57        6.03      1.58 o 
 -13   3   3        1.83        2.09      1.38 o 
 -12   3   3        2.42        4.15      1.01 o 
 -11   3   3       26.80       25.73      1.51 o 
 -10   3   3       13.94       13.43      1.40 o 
  -9   3   3       74.90       64.47      1.81 o 
  -8   3   3       69.02       67.73      2.28 o 
  -7   3   3        4.28        3.27      0.78 o 
  -6   3   3      780.36      783.63      8.74 o 
  -5   3   3      190.89      208.59      2.51 o 
  -4   3   3      414.89      447.28      4.81 o 
  -3   3   3      243.16      254.52      2.76 o 
  -2   3   3      365.46      341.53      3.06 o 
  -1   3   3      126.25      130.83      1.98 o 
   0   3   3      105.42      107.38      1.54 o 
   1   3   3       62.79       77.03      2.05 o 
   2   3   3     1459.43     1512.80     15.11 o 
   3   3   3      658.17      748.27      7.43 o 
   4   3   3      586.19      623.74      9.03 o 
   5   3   3       49.96       52.33      1.33 o 
   6   3   3      501.92      536.88      5.05 o 
   7   3   3       39.96       41.76      1.47 o 
   8   3   3      123.17      120.89      2.26 o 
   9   3   3      132.11      123.63      2.70 o 
  10   3   3       75.09       73.63      3.37 o 
  11   3   3       15.33       15.57      1.39 o 
  12   3   3       71.72       74.82      2.76 o 
  13   3   3        7.36       10.17      1.97 o 
  14   3   3       22.14       20.93      2.20 o 
 -14   4   3       12.18       14.28      2.46 o 
 -13   4   3       34.99       31.96      3.03 o 
 -12   4   3        5.58        3.67      1.41 o 
 -11   4   3       12.59       11.82      1.57 o 
 -10   4   3        8.56        7.57      1.22 o 
  -9   4   3      128.52      123.37      2.94 o 
  -8   4   3       29.06       28.04      1.30 o 
  -7   4   3      454.90      431.84      8.21 o 
  -6   4   3       92.35       96.36      3.41 o 
  -5   4   3      351.16      372.39      5.02 o 
  -4   4   3       72.00       65.34      1.61 o 
  -3   4   3       18.25       19.74      1.18 o 
  -2   4   3        5.65        5.71      0.62 o 
  -1   4   3       13.67       14.88      1.17 o 
   0   4   3       47.91       44.24      1.27 o 
   1   4   3      295.69      294.02      3.37 o 
   2   4   3        0.22        0.55      0.41 o 
   3   4   3        8.19        6.16      0.79 o 
   4   4   3      153.80      148.88      2.58 o 
   5   4   3        6.59        4.24      0.81 o 
   6   4   3      117.43       97.65      2.77 o 
   7   4   3        6.78        8.40      1.88 o 
   8   4   3       71.25       61.56      2.32 o 
   9   4   3       72.86       63.85      2.44 o 
  10   4   3       54.79       49.26      2.37 o 
  11   4   3       31.92       34.97      2.25 o 
  12   4   3        4.56        5.70      1.92 o 
  13   4   3        6.19        6.76      1.95 o 
 -13   5   3        2.86        7.98      2.15 o 
 -12   5   3       67.02       67.27      3.63 o 
 -11   5   3       31.33       33.96      3.90 o 
 -10   5   3       10.53       11.79      2.13 o 
  -9   5   3       13.77       11.34      1.97 o 
  -8   5   3       37.04       35.09      2.77 o 
  -7   5   3       45.05       39.82      2.73 o 
  -6   5   3      167.65      157.28      4.60 o 
  -5   5   3      173.21      176.02      4.37 o 
  -4   5   3       95.55       94.74      2.43 o 
  -3   5   3      107.39      106.78      2.50 o 
  -2   5   3        7.65        7.82      1.06 o 
  -1   5   3       17.00       17.59      0.90 o 
   0   5   3        3.32        3.42      0.53 o 
   1   5   3      121.18      117.18      3.54 o 
   2   5   3       17.18       16.64      0.88 o 
   3   5   3      220.11      215.80      3.85 o 
   4   5   3      163.29      156.66      3.36 o 
   5   5   3      185.81      167.80      4.80 o 
   6   5   3       10.08        7.47      1.62 o 
   7   5   3       12.29       10.27      1.82 o 
   8   5   3       57.77       60.73      4.16 o 
   9   5   3       42.93       46.11      3.89 o 
  10   5   3        1.75        3.05      1.52 o 
  11   5   3       17.08       22.43      3.29 o 
  12   5   3       14.07       21.76      3.72 o 
  13   5   3        9.35        8.68      2.23 o 
 -12   6   3       22.44       20.33      3.46 o 
 -11   6   3        9.90       13.46      2.87 o 
 -10   6   3       28.58       31.15      3.62 o 
  -9   6   3        0.50        2.10      1.67 o 
  -8   6   3       15.62       11.28      2.13 o 
  -7   6   3       20.22       21.45      2.45 o 
  -6   6   3       27.76       30.51      2.58 o 
  -5   6   3        8.11        8.76      1.74 o 
  -4   6   3       53.45       57.67      2.12 o 
  -3   6   3       19.47       17.63      1.26 o 
  -2   6   3       65.25       62.48      2.61 o 
  -1   6   3       73.34       77.89      1.88 o 
   0   6   3       52.40       48.04      1.43 o 
   1   6   3       16.64       16.61      0.90 o 
   2   6   3       24.39       29.79      1.41 o 
   3   6   3       39.56       38.87      2.34 o 
   4   6   3      110.72      110.92      4.13 o 
   5   6   3        4.03        2.10      1.51 o 
   6   6   3       27.46       26.68      2.66 o 
   7   6   3        0.90        0.16      1.46 o 
   8   6   3       10.55       12.41      2.63 o 
   9   6   3       20.00       21.01      3.21 o 
  10   6   3        1.04        2.25      4.13 o 
  11   6   3        6.64        8.88      2.65 o 
 -10   7   3        2.50        2.27      2.19 o 
  -9   7   3        7.03        6.60      2.68 o 
  -8   7   3        3.60        3.09      2.58 o 
  -7   7   3       44.06       43.37      3.32 o 
  -6   7   3       14.36       15.41      2.29 o 
  -5   7   3       41.28       40.18      3.46 o 
  -4   7   3       34.95       34.34      2.45 o 
  -3   7   3        3.27        2.10      0.85 o 
  -2   7   3       26.21       25.15      1.56 o 
  -1   7   3       46.68       45.76      1.83 o 
   0   7   3      187.37      194.10      3.71 o 
   1   7   3       79.27       78.03      2.72 o 
   2   7   3       14.20       11.29      1.66 o 
   3   7   3       44.63       50.38      3.46 o 
   4   7   3       32.75       34.38      3.23 o 
   5   7   3       47.25       42.79      3.58 o 
   6   7   3        2.08        2.31      1.51 o 
   7   7   3        4.80        5.55      1.87 o 
   8   7   3        1.88        5.14      2.23 o 
   9   7   3        3.54        3.45      2.47 o 
  10   7   3       14.26       12.73      2.84 o 
  -8   8   3        0.86        0.85      1.96 o 
  -7   8   3        7.63        8.71      2.52 o 
  -6   8   3        6.92        4.16      2.00 o 
  -5   8   3        3.31        3.26      1.18 o 
  -4   8   3        0.94        2.69      0.99 o 
  -3   8   3       13.02        9.90      1.98 o 
  -2   8   3        0.05        1.26      1.39 o 
  -1   8   3       33.03       31.53      1.75 o 
   0   8   3        1.03        2.25      1.01 o 
   1   8   3        4.29        4.18      1.59 o 
   2   8   3        4.82        5.59      1.84 o 
   3   8   3        2.38        6.49      2.19 o 
   4   8   3       51.61       62.75      3.70 o 
   5   8   3        0.93        0.40      1.51 o 
   6   8   3       29.20       29.12      3.10 o 
   7   8   3        4.33        1.98      1.84 o 
   8   8   3        1.51        1.03      2.07 o 
  -5   9   3        0.64        0.90      1.22 o 
  -4   9   3        7.85        6.45      1.88 o 
  -3   9   3       12.65       17.10      2.26 o 
  -2   9   3        5.70        6.29      2.11 o 
  -1   9   3        5.99        3.12      1.40 o 
   0   9   3        2.29        2.04      1.98 o 
   1   9   3       44.23       45.24      3.42 o 
   2   9   3        7.44        9.13      4.20 o 
   3   9   3       45.15       49.30      3.99 o 
   4   9   3       34.76       43.94      3.53 o 
   5   9   3       24.16       24.97      3.30 o 
 -15   0   4        2.62        6.49      5.46 o 
 -14   0   4        4.35        6.29      1.45 o 
 -13   0   4       12.29       16.15      1.72 o 
 -12   0   4       38.76       42.06      2.24 o 
 -11   0   4      193.95      183.74      4.47 o 
 -10   0   4      191.31      186.19      6.51 o 
  -9   0   4       13.90       11.37      1.13 o 
  -8   0   4       63.19       64.79      1.62 o 
  -7   0   4      329.30      338.25      3.70 o 
  -6   0   4       30.88       36.21      1.03 o 
  -5   0   4       27.12       25.16      0.79 o 
  -4   0   4     2906.89     2784.64     27.51 o 
  -3   0   4        0.00        0.41      0.37 o 
  -2   0   4      173.44      172.74      3.38 o 
  -1   0   4     2874.36     2833.23     58.34 o 
   0   0   4     3898.57     3703.18     86.68 o 
   1   0   4      768.77      756.85     10.18 o 
   2   0   4      324.34      319.70      6.48 o 
   3   0   4        1.13        1.37      0.63 o 
   4   0   4        6.68        9.67      1.59 o 
   5   0   4      104.89      102.73      2.09 o 
   6   0   4      170.51      193.19      2.92 o 
   7   0   4       19.21       21.83      1.14 o 
   8   0   4       18.64       19.03      1.17 o 
   9   0   4        0.31        0.34      0.78 o 
  10   0   4      492.50      482.93      8.31 o 
  11   0   4       57.28       63.39      2.25 o 
  12   0   4        2.99        2.58      1.28 o 
  13   0   4       69.98       76.51      3.13 o 
  14   0   4       10.45       14.33      1.73 o 
  15   0   4        0.04        0.44      2.82 o 
 -15   1   4        2.18        3.92      1.62 o 
 -14   1   4       11.46       11.38      1.62 o 
 -13   1   4        1.46        1.88      0.91 o 
 -12   1   4       27.37       25.91      1.72 o 
 -11   1   4       24.53       27.61      2.09 o 
 -10   1   4       87.30       79.07      1.98 o 
  -9   1   4       72.78       73.55      1.50 o 
  -8   1   4      129.31      127.86      1.77 o 
  -7   1   4       15.90       16.75      0.64 o 
  -6   1   4       96.31       89.94      1.32 o 
  -5   1   4      870.41      998.83      6.50 o 
  -4   1   4      145.25      176.06      1.67 o 
  -3   1   4     2010.37     2109.62     12.77 o 
  -2   1   4     1076.32     1095.92      6.92 o 
  -1   1   4     4128.39     3979.89     26.04 o 
   0   1   4      751.69      738.05      5.97 o 
   1   1   4      150.01      144.69      1.86 o 
   2   1   4     1421.40     1395.44     11.75 o 
   3   1   4      988.75      977.19     10.51 o 
   4   1   4      650.03      659.22      5.71 o 
   5   1   4       97.90      102.19      1.48 o 
   6   1   4       29.11       29.43      0.76 o 
   7   1   4      197.36      187.84      2.05 o 
   8   1   4       58.07       56.85      1.21 o 
   9   1   4      139.48      131.57      1.94 o 
  10   1   4        0.80        1.33      0.55 o 
  11   1   4      104.97      103.25      2.24 o 
  12   1   4       34.00       32.86      1.78 o 
  13   1   4       32.69       34.00      1.96 o 
  14   1   4        3.08        3.18      1.22 o 
  15   1   4       15.15       14.16      1.68 o 
 -15   2   4       10.82       10.38      1.61 o 
 -14   2   4        8.46       10.52      1.42 o 
 -13   2   4       30.39       30.98      1.89 o 
 -12   2   4        3.15        3.81      1.06 o 
 -11   2   4       21.04       20.40      1.58 o 
 -10   2   4       94.98       85.83      2.28 o 
  -9   2   4       23.61       24.46      1.19 o 
  -8   2   4        0.90        2.46      0.59 o 
  -7   2   4      224.79      228.62      3.05 o 
  -6   2   4      272.53      325.54      3.46 o 
  -5   2   4     1751.65     1924.75     12.77 o 
  -4   2   4     2397.71     2650.70     16.62 o 
  -3   2   4     1079.42     1141.67      7.66 o 
  -2   2   4      606.88      593.86      4.68 o 
  -1   2   4       44.50       44.42      0.79 o 
   0   2   4       31.24       29.47      0.67 o 
   1   2   4      436.68      492.05      4.93 o 
   2   2   4     1964.92     2045.51     18.08 o 
   3   2   4     5365.74     5774.16     42.02 o 
   4   2   4      541.75      556.77      5.56 o 
   5   2   4        5.59       11.89      0.68 o 
   6   2   4      311.83      315.26      3.61 o 
   7   2   4      327.22      329.53      3.82 o 
   8   2   4      184.56      179.04      2.65 o 
   9   2   4        5.25        4.23      0.77 o 
  10   2   4       86.43       75.17      2.34 o 
  11   2   4       42.63       51.66      2.14 o 
  12   2   4        3.55        2.57      1.06 o 
  13   2   4        4.44        4.79      1.26 o 
  14   2   4       52.23       57.06      3.32 o 
 -14   3   4       19.32       24.01      2.12 o 
 -13   3   4        5.99        7.02      1.69 o 
 -12   3   4       28.51       30.98      1.77 o 
 -11   3   4       20.82       19.13      1.42 o 
 -10   3   4       78.21       76.70      2.54 o 
  -9   3   4       50.67       43.06      1.65 o 
  -8   3   4       14.40       16.15      1.15 o 
  -7   3   4      356.79      342.88      4.25 o 
  -6   3   4        0.14        1.35      0.49 o 
  -5   3   4       17.77       17.33      0.77 o 
  -4   3   4       49.65       60.70      1.37 o 
  -3   3   4       10.83       12.51      0.70 o 
  -2   3   4      852.02      929.66      7.53 o 
  -1   3   4      861.12      918.66      8.35 o 
   0   3   4     2220.85     2293.63     18.88 o 
   1   3   4     1503.63     1557.44     13.38 o 
   2   3   4      741.10      933.14      9.33 o 
   3   3   4      729.15      780.78      7.79 o 
   4   3   4      192.26      216.09      2.72 o 
   5   3   4       47.48       46.92      1.38 o 
   6   3   4       39.53       35.93      1.25 o 
   7   3   4      206.05      210.74      3.19 o 
   8   3   4       11.79       15.48      1.06 o 
   9   3   4      211.93      190.34      3.44 o 
  10   3   4       23.93       16.48      1.74 o 
  11   3   4        8.17        4.79      1.08 o 
  12   3   4       14.49       14.63      1.57 o 
  13   3   4       16.25       19.31      2.36 o 
  14   3   4        0.08        2.23      1.47 o 
 -14   4   4        1.43        2.48      1.77 o 
 -13   4   4       45.77       51.51      4.85 o 
 -12   4   4        6.54        4.93      1.49 o 
 -11   4   4        1.04        2.35      1.08 o 
 -10   4   4       11.31       13.08      1.38 o 
  -9   4   4        0.26       -0.49      0.82 o 
  -8   4   4       42.07       45.37      1.86 o 
  -7   4   4      272.59      249.66      5.72 o 
  -6   4   4     1395.47     1365.41     15.95 o 
  -5   4   4      620.36      581.69      7.43 o 
  -4   4   4     1011.99      995.04      9.60 o 
  -3   4   4       83.87       79.98      1.68 o 
  -2   4   4      214.13      226.46      3.19 o 
  -1   4   4       55.03       53.15      1.58 o 
   0   4   4       12.38       14.87      0.85 o 
   1   4   4      403.66      437.49      4.71 o 
   2   4   4       83.53       74.50      1.74 o 
   3   4   4      376.40      404.19      5.14 o 
   4   4   4      409.83      414.83      5.27 o 
   5   4   4      195.27      196.41      3.44 o 
   6   4   4      212.93      203.95      4.64 o 
   7   4   4       54.35       50.19      2.35 o 
   8   4   4      136.17      137.99      3.26 o 
   9   4   4       57.28       56.56      2.37 o 
  10   4   4        6.61        3.58      1.23 o 
  11   4   4       21.52       21.57      1.95 o 
  12   4   4       16.48       14.98      2.32 o 
  13   4   4        0.92        3.24      1.67 o 
 -13   5   4       10.63       12.89      2.60 o 
 -12   5   4       34.15       37.33      3.03 o 
 -11   5   4        9.58        9.28      1.71 o 
 -10   5   4        1.53        1.11      1.51 o 
  -9   5   4       19.66       15.89      2.18 o 
  -8   5   4       34.85       31.56      2.62 o 
  -7   5   4      247.55      238.54      5.89 o 
  -6   5   4      111.83      120.56      3.71 o 
  -5   5   4     1716.14     1665.33     18.98 o 
  -4   5   4      354.00      361.64      5.08 o 
  -3   5   4      844.32      863.54      9.01 o 
  -2   5   4        1.53        1.68      0.61 o 
  -1   5   4       58.78       48.60      1.37 o 
   0   5   4      111.10      105.19      2.03 o 
   1   5   4       61.13       62.35      1.67 o 
   2   5   4        7.14        8.39      0.79 o 
   3   5   4      262.90      280.55      4.87 o 
   4   5   4      148.47      136.71      3.56 o 
   5   5   4      234.14      225.93      6.98 o 
   6   5   4       42.52       37.46      3.09 o 
   7   5   4       77.62       83.57      3.89 o 
   8   5   4        8.97        4.96      2.56 o 
   9   5   4       79.81       77.09      4.77 o 
  10   5   4        4.92        6.11      2.41 o 
  11   5   4        0.13        0.30      1.47 o 
  12   5   4        1.40        2.38      1.72 o 
 -12   6   4       21.31       21.03      3.42 o 
 -11   6   4       20.01       23.77      3.44 o 
 -10   6   4       32.55       26.74      2.89 o 
  -9   6   4        3.77        3.87      1.69 o 
  -8   6   4       23.10       16.82      2.35 o 
  -7   6   4       25.51       25.02      2.54 o 
  -6   6   4       90.05       81.94      3.60 o 
  -5   6   4       32.10       32.70      2.33 o 
  -4   6   4      278.46      267.73      5.17 o 
  -3   6   4      214.71      214.85      4.01 o 
  -2   6   4      112.79       98.69      2.34 o 
  -1   6   4      120.68      117.22      2.28 o 
   0   6   4      108.07      100.78      2.40 o 
   1   6   4       18.86       14.43      1.39 o 
   2   6   4      131.39      127.78      2.49 o 
   3   6   4      184.17      191.57      5.44 o 
   4   6   4        6.16        4.16      1.44 o 
   5   6   4       11.72       12.71      2.32 o 
   6   6   4       58.69       60.02      3.62 o 
   7   6   4        6.78        4.13      1.94 o 
   8   6   4       29.39       32.06      3.50 o 
   9   6   4       40.97       45.57      4.17 o 
  10   6   4       26.05       24.88      3.38 o 
  11   6   4       13.12       11.15      2.77 o 
 -10   7   4       10.46       12.22      2.79 o 
  -9   7   4       33.67       30.12      3.55 o 
  -8   7   4        1.53        0.27      1.60 o 
  -7   7   4        7.53        6.94      1.94 o 
  -6   7   4        8.43        5.92      1.77 o 
  -5   7   4       64.37       68.55      3.68 o 
  -4   7   4       26.77       30.28      1.79 o 
  -3   7   4       27.69       26.56      1.76 o 
  -2   7   4        4.91        4.03      0.88 o 
  -1   7   4       56.97       56.15      2.08 o 
   0   7   4      182.93      182.20      3.67 o 
   1   7   4      132.71      129.83      3.35 o 
   2   7   4       28.29       28.95      2.56 o 
   3   7   4       55.23       49.97      5.54 o 
   4   7   4       16.30       14.27      2.50 o 
   5   7   4       11.40       12.91      2.19 o 
   6   7   4       41.45       47.01      3.52 o 
   7   7   4        1.72        0.34      1.58 o 
   8   7   4       19.08       16.69      2.97 o 
   9   7   4       21.64       17.14      3.13 o 
  10   7   4        7.77        8.16      2.72 o 
  -8   8   4        1.52        5.36      2.26 o 
  -7   8   4       10.80       10.58      1.90 o 
  -6   8   4        2.34        2.96      1.56 o 
  -5   8   4        5.18        4.42      1.27 o 
  -4   8   4        3.34        3.29      1.46 o 
  -3   8   4        6.69        6.02      1.15 o 
  -2   8   4       14.24       16.13      2.34 o 
  -1   8   4        5.23        5.55      1.12 o 
   0   8   4       11.90        9.71      1.26 o 
   1   8   4       20.74       21.60      1.64 o 
   2   8   4       10.82        9.56      2.04 o 
   3   8   4       60.47       61.32      5.64 o 
   4   8   4        3.18        4.68      1.96 o 
   5   8   4       59.05       64.17      4.05 o 
   6   8   4        2.22        2.56      1.94 o 
   7   8   4        8.47        4.95      2.07 o 
   8   8   4        5.20        4.45      2.61 o 
  -5   9   4        6.88       12.51      2.16 o 
  -4   9   4        0.13        0.45      1.66 o 
  -3   9   4        5.51        5.49      1.82 o 
  -2   9   4       12.13       17.50      2.96 o 
  -1   9   4       30.08       31.70      5.78 o 
   0   9   4       14.29       15.53      1.64 o 
   1   9   4       11.84       15.65      2.51 o 
   2   9   4       23.23       24.01      3.00 o 
   3   9   4       25.50       25.49      3.24 o 
   4   9   4       10.58       10.97      2.23 o 
   5   9   4        1.26        0.57      1.52 o 
 -15   0   5        7.24       13.29      2.85 o 
 -14   0   5       28.27       34.63      2.64 o 
 -13   0   5       99.12      104.25      3.98 o 
 -12   0   5       10.31        8.08      1.34 o 
 -11   0   5        1.59        1.72      1.53 o 
 -10   0   5       48.37       47.19      2.12 o 
  -9   0   5       13.61       14.32      1.35 o 
  -8   0   5      125.22      119.26      2.31 o 
  -7   0   5        8.93       10.44      0.76 o 
  -6   0   5      124.95      131.38      2.07 o 
  -5   0   5      120.56      136.04      1.91 o 
  -4   0   5        1.33        1.45      0.47 o 
  -3   0   5       90.49       89.58      1.65 o 
  -2   0   5      615.80      608.13      7.56 o 
  -1   0   5     8422.46     8003.32     81.35 o 
   0   0   5       43.64       43.27      1.47 o 
   1   0   5       14.10       13.19      0.97 o 
   2   0   5     2919.78     2880.81     67.57 o 
   3   0   5     1056.76     1097.28     15.18 o 
   4   0   5      276.47      291.06      4.54 o 
   5   0   5        2.84        1.29      0.51 o 
   6   0   5        0.00       -0.26      0.46 o 
   7   0   5        5.64        6.95      0.81 o 
   8   0   5       55.53       47.80      1.62 o 
   9   0   5      344.88      347.95      5.17 o 
  10   0   5      311.27      304.36      5.54 o 
  11   0   5        0.03        0.43      0.90 o 
  12   0   5        0.92        0.87      1.02 o 
  13   0   5       30.46       30.91      2.12 o 
  14   0   5        6.43        5.99      2.52 o 
  15   0   5       12.75       13.10      3.66 o 
 -15   1   5        4.64        6.83      1.43 o 
 -14   1   5       56.97       63.94      2.62 o 
 -13   1   5        8.91       11.02      1.50 o 
 -12   1   5       16.82       17.55      1.36 o 
 -11   1   5       15.17       16.78      1.14 o 
 -10   1   5      127.08      121.68      2.45 o 
  -9   1   5      135.51      119.39      1.87 o 
  -8   1   5        3.35        2.90      0.49 o 
  -7   1   5      160.12      171.66      1.86 o 
  -6   1   5     1140.69     1143.75      6.89 o 
  -5   1   5      155.27      157.06      1.57 o 
  -4   1   5       98.71      108.40      1.51 o 
  -3   1   5      804.85      757.96      5.48 o 
  -2   1   5     1805.89     1838.16     12.08 o 
  -1   1   5      629.18      600.38      4.89 o 
   0   1   5      333.12      328.09      3.18 o 
   1   1   5     1295.14     1304.17     10.98 o 
   2   1   5     1057.71     1076.47     11.39 o 
   3   1   5      352.03      360.64      5.48 o 
   4   1   5      749.12      760.36      6.31 o 
   5   1   5      452.84      482.75      4.73 o 
   6   1   5      395.75      432.41      3.64 o 
   7   1   5      138.57      136.27      1.75 o 
   8   1   5       35.76       37.50      1.05 o 
   9   1   5      108.69      104.22      2.01 o 
  10   1   5       28.90       31.30      1.10 o 
  11   1   5       33.42       31.34      1.56 o 
  12   1   5       22.59       25.42      1.53 o 
  13   1   5        3.22        4.84      1.27 o 
  14   1   5        1.91        1.56      1.19 o 
  15   1   5        4.62        3.02      1.44 o 
 -15   2   5       26.08       32.69      2.35 o 
 -14   2   5        4.13        5.68      1.22 o 
 -13   2   5       43.45       47.24      2.65 o 
 -12   2   5       14.05       14.10      1.43 o 
 -11   2   5       56.44       50.35      1.89 o 
 -10   2   5       63.79       69.02      1.86 o 
  -9   2   5       25.52       26.41      1.59 o 
  -8   2   5      118.29      112.77      2.02 o 
  -7   2   5      144.27      157.33      2.09 o 
  -6   2   5       70.40       67.61      1.39 o 
  -5   2   5      252.19      274.75      2.75 o 
  -4   2   5      515.43      504.67      4.01 o 
  -3   2   5     1784.66     1837.74     10.92 o 
  -2   2   5     3038.29     3157.48     20.17 o 
  -1   2   5     2634.19     2680.03     20.07 o 
   0   2   5      440.33      484.43      4.68 o 
   1   2   5     1830.21     1877.92     15.40 o 
   2   2   5      341.86      387.97      4.57 o 
   3   2   5     1679.40     1789.10     15.23 o 
   4   2   5      280.51      274.28      3.27 o 
   5   2   5        1.76        1.36      0.41 o 
   6   2   5       50.79       42.73      1.44 o 
   7   2   5      228.66      229.47      2.92 o 
   8   2   5      299.01      287.04      3.52 o 
   9   2   5       73.15       61.35      1.80 o 
  10   2   5      143.76      140.66      2.93 o 
  11   2   5       41.36       46.29      2.03 o 
  12   2   5        3.93        5.05      1.14 o 
  13   2   5        1.40        1.12      1.21 o 
  14   2   5        0.64        1.81      1.45 o 
 -14   3   5       38.31       44.90      3.05 o 
 -13   3   5       12.75       14.19      1.96 o 
 -12   3   5        7.68        8.89      1.27 o 
 -11   3   5        1.65        2.01      1.04 o 
 -10   3   5       34.28       26.50      2.15 o 
  -9   3   5       59.31       64.76      1.83 o 
  -8   3   5      186.11      156.07      3.88 o 
  -7   3   5      285.12      300.87      3.99 o 
  -6   3   5       28.10       33.24      1.38 o 
  -5   3   5       75.40       70.42      1.42 o 
  -4   3   5        6.95        5.60      0.47 o 
  -3   3   5      187.94      187.74      2.34 o 
  -2   3   5      162.90      176.84      2.24 o 
  -1   3   5     1117.21     1230.79     15.39 o 
   0   3   5     1864.50     1961.44     16.50 o 
   1   3   5     1255.77     1345.26     11.63 o 
   2   3   5      957.10     1017.35     10.18 o 
   3   3   5      207.05      226.71      3.60 o 
   4   3   5       37.39       45.34      1.22 o 
   5   3   5      128.79      126.99      2.30 o 
   6   3   5      117.16      125.39      2.36 o 
   7   3   5       27.75       29.20      1.87 o 
   8   3   5      208.78      194.07      3.29 o 
   9   3   5        8.79       10.97      1.11 o 
  10   3   5       63.06       65.88      2.74 o 
  11   3   5       19.56       19.01      1.56 o 
  12   3   5        4.13        3.38      1.53 o 
  13   3   5       11.57        8.69      1.90 o 
  14   3   5       11.36       15.30      2.08 o 
 -14   4   5        5.49        6.38      1.87 o 
 -13   4   5       42.23       44.62      3.54 o 
 -12   4   5        8.07        9.60      1.71 o 
 -11   4   5        7.46        8.13      1.31 o 
 -10   4   5       38.93       38.25      2.00 o 
  -9   4   5       70.29       62.22      2.24 o 
  -8   4   5      157.45      162.57      2.86 o 
  -7   4   5      220.31      208.82      4.76 o 
  -6   4   5      583.67      603.45      8.83 o 
  -5   4   5      105.43      109.40      2.79 o 
  -4   4   5       98.90      103.72      1.99 o 
  -3   4   5       38.47       37.74      1.18 o 
  -2   4   5       28.44       34.76      1.33 o 
  -1   4   5      206.47      225.60      3.50 o 
   0   4   5      107.52      115.95      1.91 o 
   1   4   5      640.00      693.26      6.89 o 
   2   4   5      335.10      345.93      5.23 o 
   3   4   5        3.23        1.42      0.60 o 
   4   4   5        5.51        5.71      0.95 o 
   5   4   5      116.74      111.67      3.23 o 
   6   4   5       86.47       82.17      3.86 o 
   7   4   5      302.01      258.88      5.30 o 
   8   4   5       27.83       29.78      1.76 o 
   9   4   5       54.97       49.95      2.30 o 
  10   4   5        0.37       -0.86      1.00 o 
  11   4   5        2.83        3.26      1.46 o 
  12   4   5        7.42        9.54      2.01 o 
  13   4   5        3.39        3.16      1.79 o 
 -13   5   5        8.20        5.80      1.99 o 
 -12   5   5       10.53       10.58      1.88 o 
 -11   5   5        4.01        2.50      1.41 o 
 -10   5   5        8.04        6.20      1.79 o 
  -9   5   5        2.63        2.52      1.50 o 
  -8   5   5       24.89       20.74      2.49 o 
  -7   5   5       72.29       78.78      3.53 o 
  -6   5   5       66.46       64.13      2.89 o 
  -5   5   5       79.22       78.53      2.97 o 
  -4   5   5       18.29       15.83      1.34 o 
  -3   5   5      129.68      131.05      2.44 o 
  -2   5   5      207.64      210.49      3.16 o 
  -1   5   5        3.43        4.11      0.82 o 
   0   5   5      118.93      116.35      2.08 o 
   1   5   5       62.05       66.95      2.08 o 
   2   5   5      158.46      160.01      2.96 o 
   3   5   5      321.65      302.56      8.32 o 
   4   5   5       23.44       21.68      2.18 o 
   5   5   5      149.86      134.10      3.63 o 
   6   5   5       71.24       60.40      3.41 o 
   7   5   5       43.24       39.46      3.03 o 
   8   5   5       10.39        4.39      1.95 o 
   9   5   5        5.75        6.02      2.19 o 
  10   5   5       13.31       10.80      1.96 o 
  11   5   5       14.56       13.42      2.10 o 
  12   5   5        2.37        8.31      1.91 o 
 -12   6   5        6.83       12.40      5.02 o 
 -11   6   5        2.62        1.96      2.05 o 
 -10   6   5        8.05        8.48      2.06 o 
  -9   6   5        3.67        2.44      1.87 o 
  -8   6   5       16.44       16.71      2.32 o 
  -7   6   5        3.09        3.28      1.53 o 
  -6   6   5        5.52        2.94      1.34 o 
  -5   6   5        3.32        4.46      1.65 o 
  -4   6   5       23.66       24.68      1.81 o 
  -3   6   5        1.94        2.54      0.72 o 
  -2   6   5       33.98       30.55      1.55 o 
  -1   6   5       83.84       88.51      2.22 o 
   0   6   5       15.86       16.69      1.06 o 
   1   6   5       48.80       40.34      2.00 o 
   2   6   5      149.29      137.42      2.91 o 
   3   6   5       65.19       61.54      3.24 o 
   4   6   5        6.80        3.19      1.54 o 
   5   6   5       37.05       37.88      2.95 o 
   6   6   5        8.75        7.71      2.10 o 
   7   6   5       38.43       37.42      3.13 o 
   8   6   5       26.16       25.78      3.77 o 
   9   6   5       25.31       23.97      3.23 o 
  10   6   5       21.88       30.49      3.67 o 
  11   6   5        0.45        4.04      2.46 o 
 -10   7   5        6.01       10.20      2.63 o 
  -9   7   5        1.72        4.10      1.84 o 
  -8   7   5       13.47       16.10      2.65 o 
  -7   7   5        4.95        8.18      1.96 o 
  -6   7   5        4.49        6.48      1.38 o 
  -5   7   5        4.74        4.61      1.24 o 
  -4   7   5       23.74       20.34      1.69 o 
  -3   7   5        9.25        8.44      1.17 o 
  -2   7   5       93.57       94.53      2.83 o 
  -1   7   5       80.20       74.60      2.46 o 
   0   7   5       14.73       16.35      1.38 o 
   1   7   5       21.61       17.48      1.62 o 
   2   7   5        8.00        4.01      1.55 o 
   3   7   5       36.49       41.65      3.09 o 
   4   7   5       18.54       18.91      2.65 o 
   5   7   5       56.59       55.35      5.10 o 
   6   7   5        0.86        1.17      1.45 o 
   7   7   5        6.90       10.68      2.60 o 
   8   7   5       13.18       10.98      2.38 o 
   9   7   5        0.07       -0.02      1.99 o 
  10   7   5        1.11        2.52      2.27 o 
  -8   8   5        1.42        2.41      1.47 o 
  -7   8   5        0.96        0.85      1.34 o 
  -6   8   5        4.44        5.90      1.47 o 
  -5   8   5        5.61        4.25      1.23 o 
  -4   8   5        7.86        6.74      1.46 o 
  -3   8   5      107.53      116.96      3.47 o 
  -2   8   5        6.77        7.03      1.31 o 
  -1   8   5       34.82       40.27      2.89 o 
   0   8   5       16.51       17.67      1.86 o 
   1   8   5        1.41        2.74      1.03 o 
   2   8   5       17.36       22.60      2.73 o 
   3   8   5        1.42        3.12      1.78 o 
   4   8   5       38.49       37.36      3.64 o 
   5   8   5        7.19        9.90      2.16 o 
   6   8   5       35.44       33.87      5.28 o 
   7   8   5        1.17        2.59      1.90 o 
   8   8   5       12.87       18.13      5.38 o 
  -5   9   5        0.95        1.53      1.27 o 
  -4   9   5        7.29        8.49      2.04 o 
  -3   9   5        0.03        0.95      1.14 o 
  -2   9   5        3.87        4.12      1.52 o 
  -1   9   5       11.87       15.53      1.76 o 
   0   9   5       10.39       13.07      1.63 o 
   1   9   5        5.70        9.25      2.13 o 
   2   9   5       35.31       43.71      3.82 o 
   3   9   5        1.17        2.43      2.76 o 
   4   9   5       10.86        9.12      2.12 o 
 -15   0   6       12.34       17.67      4.35 o 
 -14   0   6        2.98        6.86      1.46 o 
 -13   0   6       21.61       23.85      1.94 o 
 -12   0   6       28.53       30.09      2.00 o 
 -11   0   6       63.51       63.64      2.58 o 
 -10   0   6       17.38       12.65      1.43 o 
  -9   0   6      269.80      251.00      4.68 o 
  -8   0   6       77.55       65.22      2.04 o 
  -7   0   6        0.68        1.34      0.52 o 
  -6   0   6      320.68      315.54      3.63 o 
  -5   0   6      881.79      891.83      7.67 o 
  -4   0   6        2.12        0.88      0.37 o 
  -3   0   6       59.19       58.60      1.66 o 
  -2   0   6      290.83      266.70      4.89 o 
  -1   0   6      473.81      486.30      7.38 o 
   0   0   6    13506.49    12623.96    158.27 o 
   1   0   6       24.70       22.86      1.29 o 
   2   0   6      521.67      522.23     20.17 o 
   3   0   6       99.50      105.19      2.45 o 
   4   0   6       17.82       17.11      0.99 o 
   5   0   6        0.70        0.43      0.47 o 
   6   0   6        8.63       11.29      0.86 o 
   7   0   6       26.01       24.11      1.22 o 
   8   0   6      458.57      453.70      5.77 o 
   9   0   6       51.18       53.05      2.49 o 
  10   0   6      158.51      151.71      3.95 o 
  11   0   6        0.69        0.49      0.95 o 
  12   0   6        5.47        6.63      1.60 o 
  13   0   6       22.01       26.38      2.53 o 
  14   0   6        5.58        5.63      2.28 o 
 -15   1   6        2.19        4.32      1.24 o 
 -14   1   6       10.97       12.59      1.62 o 
 -13   1   6       10.60       10.04      1.29 o 
 -12   1   6       44.37       37.70      1.83 o 
 -11   1   6       85.29       80.59      1.75 o 
 -10   1   6       76.94       69.53      1.90 o 
  -9   1   6       31.77       28.44      1.07 o 
  -8   1   6       24.17       23.83      0.87 o 
  -7   1   6       28.37       29.59      0.78 o 
  -6   1   6      111.40      117.64      1.34 o 
  -5   1   6     1115.08     1148.72      6.98 o 
  -4   1   6       70.32       72.93      1.09 o 
  -3   1   6     2260.57     2313.64     14.59 o 
  -2   1   6       31.32       37.20      0.88 o 
  -1   1   6      150.96      162.68      2.07 o 
   0   1   6      388.47      371.34      4.70 o 
   1   1   6      339.27      334.79      4.00 o 
   2   1   6       50.69       51.56      1.66 o 
   3   1   6      111.55      115.22      2.14 o 
   4   1   6       13.76       18.18      0.96 o 
   5   1   6      252.93      257.75      2.63 o 
   6   1   6      175.25      195.84      2.44 o 
   7   1   6       71.62       67.93      1.49 o 
   8   1   6       46.11       48.14      1.16 o 
   9   1   6      230.66      215.59      2.62 o 
  10   1   6        5.49        5.07      0.69 o 
  11   1   6       10.48        8.08      1.06 o 
  12   1   6        1.18        1.71      0.92 o 
  13   1   6       30.68       35.33      2.23 o 
  14   1   6       15.96       24.54      2.12 o 
 -15   2   6        0.05        2.36      1.31 o 
 -14   2   6       13.05       12.11      1.46 o 
 -13   2   6       11.91       13.28      1.91 o 
 -12   2   6      106.78      106.84      2.68 o 
 -11   2   6       24.07       26.74      1.54 o 
 -10   2   6       20.44       23.47      1.29 o 
  -9   2   6       66.83       53.27      1.59 o 
  -8   2   6       90.32       99.37      1.92 o 
  -7   2   6       29.35       28.19      1.01 o 
  -6   2   6      601.00      625.19      5.23 o 
  -5   2   6       52.39       48.77      1.04 o 
  -4   2   6      360.11      399.77      3.26 o 
  -3   2   6     1322.87     1382.21      8.52 o 
  -2   2   6     3395.98     3644.52     24.27 o 
  -1   2   6      960.84     1044.49      8.14 o 
   0   2   6      931.73      942.21      8.37 o 
   1   2   6     1451.46     1559.97     13.14 o 
   2   2   6       30.77       27.52      1.13 o 
   3   2   6      219.75      232.81      3.29 o 
   4   2   6       20.75       18.67      0.88 o 
   5   2   6      241.97      240.17      3.12 o 
   6   2   6      131.88      136.40      2.35 o 
   7   2   6      237.11      240.18      3.31 o 
   8   2   6       75.87       68.32      1.83 o 
   9   2   6        9.37        9.18      0.98 o 
  10   2   6       56.24       50.61      2.15 o 
  11   2   6       20.67       19.02      1.54 o 
  12   2   6       27.88       26.79      2.44 o 
  13   2   6        2.07        0.42      1.10 o 
  14   2   6       23.40       27.61      2.08 o 
 -14   3   6        0.94        1.96      1.27 o 
 -13   3   6        1.41        1.77      1.31 o 
 -12   3   6        0.25        0.86      0.93 o 
 -11   3   6       14.13       10.91      1.32 o 
 -10   3   6       37.86       34.06      1.55 o 
  -9   3   6      219.68      233.75      4.48 o 
  -8   3   6      328.60      278.88      5.66 o 
  -7   3   6      284.53      296.14      3.78 o 
  -6   3   6       25.21       30.99      1.13 o 
  -5   3   6       30.01       31.94      1.02 o 
  -4   3   6      253.16      259.04      2.69 o 
  -3   3   6      557.80      608.39      4.74 o 
  -2   3   6      172.19      211.17      2.60 o 
  -1   3   6      198.32      196.78      3.04 o 
   0   3   6     2022.80     2290.74     17.61 o 
   1   3   6      461.33      489.71      5.20 o 
   2   3   6      800.87      872.68     10.33 o 
   3   3   6       18.35       18.34      0.82 o 
   4   3   6      297.72      312.20      3.79 o 
   5   3   6        4.21        3.78      0.61 o 
   6   3   6      287.86      295.96      3.95 o 
   7   3   6      159.42      143.73      3.17 o 
   8   3   6      121.27      113.61      2.85 o 
   9   3   6        8.11        8.24      1.13 o 
  10   3   6       18.02       18.14      1.84 o 
  11   3   6       70.52       66.63      3.93 o 
  12   3   6        3.44        1.28      1.46 o 
  13   3   6        5.77        7.35      1.68 o 
  14   3   6       10.18       10.27      2.18 o 
 -14   4   6       11.43       12.75      2.15 o 
 -13   4   6        5.06        5.83      1.62 o 
 -12   4   6       13.35       13.61      1.83 o 
 -11   4   6       10.14       12.45      1.61 o 
 -10   4   6        8.46        7.20      1.23 o 
  -9   4   6       75.73       63.47      2.25 o 
  -8   4   6      326.97      326.94      4.36 o 
  -7   4   6      320.61      286.88      6.98 o 
  -6   4   6       44.97       38.61      3.04 o 
  -5   4   6      164.89      171.45      4.00 o 
  -4   4   6      154.28      147.18      2.43 o 
  -3   4   6       99.62       99.36      1.67 o 
  -2   4   6      304.71      323.82      3.70 o 
  -1   4   6      288.29      328.89      3.80 o 
   0   4   6       80.78       71.83      1.54 o 
   1   4   6      226.30      267.93      4.07 o 
   2   4   6      269.18      270.94      3.89 o 
   3   4   6      213.28      207.15      4.25 o 
   4   4   6      251.49      254.54      5.25 o 
   5   4   6       75.64       72.29      3.93 o 
   6   4   6       51.49       67.34      3.24 o 
   7   4   6       21.67       16.04      1.02 o 
   8   4   6       87.49       78.36      2.65 o 
   9   4   6       57.94       53.99      2.41 o 
  10   4   6       19.82       18.82      1.82 o 
  11   4   6       10.67       11.68      3.21 o 
  12   4   6        4.88        5.06      2.08 o 
  13   4   6        4.79        4.77      1.91 o 
 -13   5   6       25.51       27.53      2.73 o 
 -12   5   6       12.36       14.42      2.03 o 
 -11   5   6        1.86        2.59      1.58 o 
 -10   5   6        4.92        7.72      1.88 o 
  -9   5   6        5.37        5.17      1.59 o 
  -8   5   6        3.37        2.39      1.43 o 
  -7   5   6      192.09      176.56      4.63 o 
  -6   5   6       52.18       52.59      2.71 o 
  -5   5   6      155.60      164.08      4.21 o 
  -4   5   6      257.58      241.31      3.87 o 
  -3   5   6      225.93      217.70      4.72 o 
  -2   5   6      518.24      513.65      5.68 o 
  -1   5   6       17.72       17.88      1.02 o 
   0   5   6       29.78       26.94      1.22 o 
   1   5   6       22.26       22.22      1.39 o 
   2   5   6       35.87       38.02      1.89 o 
   3   5   6       33.85       38.47      3.41 o 
   4   5   6       94.58       90.85      4.34 o 
   5   5   6      338.02      348.19      7.55 o 
   6   5   6      121.76      101.45      7.67 o 
   7   5   6       99.10       93.40      4.32 o 
   8   5   6       40.63       32.13      2.99 o 
   9   5   6        2.02        0.92      1.69 o 
  10   5   6        0.39        0.54      1.33 o 
  11   5   6        3.78        2.08      1.54 o 
  12   5   6        0.06        2.14      1.69 o 
 -12   6   6        8.10        8.61      2.66 o 
 -11   6   6        1.80        5.91      1.98 o 
 -10   6   6        1.05        3.47      1.84 o 
  -9   6   6       92.31       93.47      5.65 o 
  -8   6   6       32.74       32.69      2.84 o 
  -7   6   6       97.40       95.04      3.96 o 
  -6   6   6       12.29        9.37      1.80 o 
  -5   6   6       18.48       15.78      1.51 o 
  -4   6   6       33.83       27.63      1.73 o 
  -3   6   6       13.98       14.68      1.30 o 
  -2   6   6       75.48       75.70      2.18 o 
  -1   6   6       44.31       41.21      2.17 o 
   0   6   6       30.88       30.39      1.58 o 
   1   6   6       11.76       12.86      2.04 o 
   2   6   6       25.96       22.50      2.44 o 
   3   6   6       28.96       33.59      2.69 o 
   4   6   6      143.97      138.34      4.82 o 
   5   6   6       83.97       77.36      3.89 o 
   6   6   6        4.42        1.64      1.38 o 
   7   6   6       31.82       29.38      2.98 o 
   8   6   6       23.02       25.24      2.80 o 
   9   6   6       22.14       16.14      4.45 o 
  10   6   6        3.77        2.63      3.28 o 
  11   6   6        8.57       15.84      3.77 o 
 -10   7   6       12.65       10.74      2.70 o 
  -9   7   6       34.38       30.69      3.08 o 
  -8   7   6       41.90       48.15      3.54 o 
  -7   7   6        8.17       11.45      1.67 o 
  -6   7   6       18.88       21.63      2.19 o 
  -5   7   6       25.40       23.58      3.42 o 
  -4   7   6        3.92        3.42      1.07 o 
  -3   7   6       36.34       37.10      2.85 o 
  -2   7   6       50.42       47.86      2.13 o 
  -1   7   6        7.08        7.87      1.13 o 
   0   7   6        6.40        6.34      2.50 o 
   1   7   6      119.95      120.82      3.62 o 
   2   7   6       36.65       39.24      2.95 o 
   3   7   6       64.28       66.05      3.70 o 
   4   7   6       13.50       11.43      2.47 o 
   5   7   6       11.90       13.64      2.62 o 
   6   7   6        1.32        2.13      1.88 o 
   7   7   6        3.82        1.27      1.67 o 
   8   7   6       14.20       13.38      2.58 o 
   9   7   6       11.28        8.93      2.72 o 
  -8   8   6       23.41       23.23      2.31 o 
  -7   8   6        5.97        6.72      1.63 o 
  -6   8   6        0.72        0.11      1.12 o 
  -5   8   6        5.10        5.89      1.46 o 
  -4   8   6        9.01        8.69      1.96 o 
  -3   8   6       10.41       10.74      2.14 o 
  -2   8   6       30.19       31.37      2.03 o 
  -1   8   6       40.14       48.22      2.64 o 
   0   8   6       21.22       20.20      4.27 o 
   1   8   6       14.39       16.05      2.33 o 
   2   8   6       15.03       13.68      2.42 o 
   3   8   6       12.20        9.84      2.40 o 
   4   8   6        3.61        3.50      1.87 o 
   5   8   6       29.53       34.07      4.01 o 
   6   8   6        1.29        0.39      1.62 o 
   7   8   6        5.13        5.93      2.23 o 
  -5   9   6        0.39        0.62      1.28 o 
  -4   9   6       12.64       13.88      1.75 o 
  -3   9   6        9.15       11.93      1.79 o 
  -2   9   6       23.31       24.31      2.23 o 
  -1   9   6        0.31       -1.34      1.28 o 
   0   9   6       20.20       21.55      2.09 o 
   1   9   6        7.90        6.59      2.18 o 
   2   9   6       19.18       23.51      3.09 o 
   3   9   6       14.43       14.18      2.64 o 
   4   9   6        2.01       -0.26      1.72 o 
 -15   0   7       32.80       36.77      4.00 o 
 -14   0   7        4.61        3.32      1.31 o 
 -13   0   7        2.90        4.66      1.24 o 
 -12   0   7        5.30        4.94      1.22 o 
 -11   0   7        2.00        0.41      0.97 o 
 -10   0   7      143.38      138.17      3.48 o 
  -9   0   7      133.81      134.80      3.35 o 
  -8   0   7        1.51        0.64      0.67 o 
  -7   0   7       64.97       62.20      1.54 o 
  -6   0   7       78.22       76.05      1.81 o 
  -5   0   7     1237.87     1237.37      9.66 o 
  -4   0   7      721.92      680.12      5.74 o 
  -3   0   7      355.09      359.45      4.47 o 
  -2   0   7       26.25       25.19      1.70 o 
  -1   0   7        8.19        8.48      0.81 o 
   0   0   7        0.12        1.21      0.72 o 
   1   0   7        0.22       -0.52      0.72 o 
   2   0   7      573.63      592.85      9.28 o 
   3   0   7      310.82      311.16      4.72 o 
   4   0   7      582.60      615.60      7.76 o 
   5   0   7       15.35       14.42      0.97 o 
   6   0   7       13.96       16.72      1.01 o 
   7   0   7      326.56      329.18      4.46 o 
   8   0   7      931.98      913.69     10.23 o 
   9   0   7      122.06      119.92      3.87 o 
  10   0   7       36.07       34.60      1.79 o 
  11   0   7       14.73       11.13      1.48 o 
  12   0   7        4.26        3.27      1.23 o 
  13   0   7       13.57       11.52      2.15 o 
  14   0   7        0.10        0.99      2.76 o 
 -15   1   7        1.46        1.79      1.15 o 
 -14   1   7       26.97       29.61      3.98 o 
 -13   1   7        4.16        3.40      1.02 o 
 -12   1   7       15.58       16.70      2.21 o 
 -11   1   7       26.14       26.63      1.24 o 
 -10   1   7       55.88       58.12      1.79 o 
  -9   1   7      198.01      198.81      2.57 o 
  -8   1   7       85.20       75.83      1.33 o 
  -7   1   7      172.16      161.91      1.75 o 
  -6   1   7      335.92      311.07      2.46 o 
  -5   1   7      338.07      368.18      2.73 o 
  -4   1   7       28.04       21.54      0.62 o 
  -3   1   7     3534.84     3656.84     21.22 o 
  -2   1   7     1217.32     1186.08     10.44 o 
  -1   1   7      346.65      352.65      3.92 o 
   0   1   7      639.05      616.90      6.18 o 
   1   1   7     1325.44     1364.23     12.75 o 
   2   1   7      234.65      235.87      3.23 o 
   3   1   7      831.08      882.85     10.53 o 
   4   1   7      676.04      739.48      5.84 o 
   5   1   7      238.76      270.38      2.61 o 
   6   1   7      323.55      349.76      3.21 o 
   7   1   7      188.96      188.10      2.88 o 
   8   1   7       65.54       63.91      1.33 o 
   9   1   7      218.85      223.97      3.37 o 
  10   1   7        8.46        8.60      0.80 o 
  11   1   7        0.24        0.31      0.81 o 
  12   1   7        2.02        2.11      1.05 o 
  13   1   7        4.30        5.38      1.38 o 
  14   1   7        8.38        8.90      1.62 o 
 -15   2   7       20.26       20.52      1.92 o 
 -14   2   7        8.67        6.54      1.70 o 
 -13   2   7        2.36        3.23      1.10 o 
 -12   2   7       18.40       18.27      1.45 o 
 -11   2   7       13.77       12.29      1.23 o 
 -10   2   7      134.32      142.90      2.62 o 
  -9   2   7      317.21      294.95      3.77 o 
  -8   2   7       25.52       23.42      1.32 o 
  -7   2   7      218.35      224.63      3.13 o 
  -6   2   7      103.30      100.11      1.58 o 
  -5   2   7      162.04      185.22      2.02 o 
  -4   2   7     1609.70     1762.06     11.19 o 
  -3   2   7      294.24      336.92      3.06 o 
  -2   2   7     1677.67     1861.71     12.52 o 
  -1   2   7      466.02      543.25      5.20 o 
   0   2   7        1.29        1.74      0.41 o 
   1   2   7      169.42      168.05      2.48 o 
   2   2   7      357.46      365.30      4.66 o 
   3   2   7      298.00      314.30      4.48 o 
   4   2   7        2.29        3.21      0.45 o 
   5   2   7     1039.86     1099.54      9.51 o 
   6   2   7      143.53      130.26      2.60 o 
   7   2   7      242.76      231.01      3.34 o 
   8   2   7       54.64       52.07      1.67 o 
   9   2   7       41.39       40.81      1.61 o 
  10   2   7        8.90        9.52      1.20 o 
  11   2   7       37.79       33.75      1.85 o 
  12   2   7       13.64       14.63      1.59 o 
  13   2   7        0.51        0.80      1.10 o 
  14   2   7        5.93        5.17      1.73 o 
 -14   3   7        8.13       11.62      1.73 o 
 -13   3   7       11.93       12.75      3.44 o 
 -12   3   7       10.79        6.22      1.77 o 
 -11   3   7       35.98       35.25      2.06 o 
 -10   3   7      114.62      103.47      2.40 o 
  -9   3   7      185.38      177.45      3.03 o 
  -8   3   7      141.73      135.24      2.92 o 
  -7   3   7      116.83      120.37      2.66 o 
  -6   3   7      398.09      423.01      4.60 o 
  -5   3   7       14.29       10.60      0.73 o 
  -4   3   7      306.39      312.86      3.02 o 
  -3   3   7      639.82      733.09      5.48 o 
  -2   3   7      347.61      392.68      3.45 o 
  -1   3   7      280.07      315.81      3.22 o 
   0   3   7     1152.59     1166.23     10.19 o 
   1   3   7      285.19      281.89      3.27 o 
   2   3   7      116.02      128.59      2.36 o 
   3   3   7       50.59       47.60      1.54 o 
   4   3   7      100.63      101.91      3.19 o 
   5   3   7       65.43       71.36      1.73 o 
   6   3   7       80.06       87.40      2.14 o 
   7   3   7      162.71      165.02      3.43 o 
   8   3   7       34.36       28.94      1.45 o 
   9   3   7       40.46       40.74      2.62 o 
  10   3   7       40.73       39.07      2.37 o 
  11   3   7        9.46        5.93      2.22 o 
  12   3   7       14.63       15.55      2.73 o 
  13   3   7       37.57       35.34      2.64 o 
 -14   4   7       15.09       11.10      2.09 o 
 -13   4   7       15.01       13.14      2.49 o 
 -12   4   7       11.48        9.34      1.83 o 
 -11   4   7        6.49        7.32      1.31 o 
 -10   4   7        2.84        2.27      1.17 o 
  -9   4   7       24.72       20.98      1.83 o 
  -8   4   7       47.52       51.41      2.19 o 
  -7   4   7       60.38       58.34      1.96 o 
  -6   4   7      261.42      251.27      5.78 o 
  -5   4   7        7.85        5.94      0.99 o 
  -4   4   7      185.61      191.18      3.03 o 
  -3   4   7      159.27      149.55      2.25 o 
  -2   4   7      277.02      279.39      3.31 o 
  -1   4   7      691.31      704.87      7.24 o 
   0   4   7       54.23       56.48      1.57 o 
   1   4   7       54.98       72.61      1.96 o 
   2   4   7      186.32      188.89      3.26 o 
   3   4   7      311.67      316.52      4.77 o 
   4   4   7       12.80       10.18      1.70 o 
   5   4   7      233.20      209.46      5.38 o 
   6   4   7       83.03       82.15      3.04 o 
   7   4   7       67.30       53.28      1.95 o 
   8   4   7        9.19       11.26      1.39 o 
   9   4   7       23.17       23.69      1.87 o 
  10   4   7        7.85        5.36      1.37 o 
  11   4   7       15.08        9.43      1.83 o 
  12   4   7       27.61       29.39      2.98 o 
  13   4   7       13.06        8.68      3.05 o 
 -13   5   7        3.17        4.51      1.70 o 
 -12   5   7        3.61        2.57      1.43 o 
 -11   5   7        6.31        8.00      1.70 o 
 -10   5   7        3.41        4.51      1.69 o 
  -9   5   7        8.13        9.60      2.72 o 
  -8   5   7       13.89       14.36      1.85 o 
  -7   5   7       17.74       21.29      2.06 o 
  -6   5   7       63.61       61.12      2.79 o 
  -5   5   7       38.57       32.18      2.00 o 
  -4   5   7       61.37       52.54      2.08 o 
  -3   5   7      136.11      138.88      2.77 o 
  -2   5   7      371.03      368.67      5.31 o 
  -1   5   7      412.12      439.69      5.00 o 
   0   5   7       71.55       73.31      1.92 o 
   1   5   7       43.35       39.89      1.48 o 
   2   5   7       11.41       10.38      1.41 o 
   3   5   7      144.12      141.76      4.47 o 
   4   5   7      455.37      414.16      9.89 o 
   5   5   7       35.75       49.95      3.16 o 
   6   5   7       76.59       65.00      3.61 o 
   7   5   7       14.09       19.60      2.71 o 
   8   5   7       11.08        9.99      2.11 o 
   9   5   7       23.02       18.17      2.89 o 
  10   5   7        5.51        6.11      2.30 o 
  11   5   7        4.03        5.91      2.14 o 
  12   5   7       12.68       10.12      2.27 o 
 -12   6   7       10.06       12.09      5.59 o 
 -11   6   7       15.35       19.55      2.68 o 
 -10   6   7        1.77        3.11      1.78 o 
  -9   6   7        3.75        7.22      2.06 o 
  -8   6   7        0.18        1.38      1.44 o 
  -7   6   7       21.16       25.77      3.57 o 
  -6   6   7       22.78       21.70      1.86 o 
  -5   6   7       58.55       55.65      2.41 o 
  -4   6   7       45.35       40.33      2.02 o 
  -3   6   7       45.12       42.90      1.97 o 
  -2   6   7       18.98       17.68      1.51 o 
  -1   6   7       38.22       35.33      1.77 o 
   0   6   7       68.55       68.10      2.24 o 
   1   6   7       13.49       11.97      1.43 o 
   2   6   7      122.40      114.38      4.72 o 
   3   6   7      112.59       94.82      5.65 o 
   4   6   7      111.42       82.15      5.47 o 
   5   6   7       54.11       46.14      3.30 o 
   6   6   7        5.94        7.60      2.38 o 
   7   6   7       12.09       10.97      2.12 o 
   8   6   7        0.51        1.80      1.57 o 
   9   6   7        4.72        5.80      2.29 o 
  10   6   7       17.08       24.37      5.05 o 
  11   6   7       33.95       42.14      4.66 o 
 -10   7   7       14.01       13.23      2.16 o 
  -9   7   7       17.02       16.82      2.14 o 
  -8   7   7        4.60        4.64      1.46 o 
  -7   7   7        1.99        2.20      1.30 o 
  -6   7   7        6.74        7.11      1.84 o 
  -5   7   7        5.21        7.82      1.42 o 
  -4   7   7        3.68        3.31      1.30 o 
  -3   7   7       15.32       12.63      1.61 o 
  -2   7   7       50.78       48.46      3.13 o 
  -1   7   7      147.01      156.05      3.91 o 
   0   7   7        5.54        6.04      1.61 o 
   1   7   7       83.36       84.89      4.39 o 
   2   7   7       11.86       16.75      2.30 o 
   3   7   7       81.93       81.41      4.15 o 
   4   7   7       19.27       14.59      2.90 o 
   5   7   7       16.77       10.55      2.33 o 
   6   7   7       27.79       32.69      3.10 o 
   7   7   7        5.42        7.82      3.54 o 
   8   7   7       25.91       27.63      3.30 o 
   9   7   7       21.19       23.36      3.63 o 
  -8   8   7        5.23        6.87      1.69 o 
  -7   8   7        8.47        7.80      1.67 o 
  -6   8   7        6.12        4.36      2.11 o 
  -5   8   7       31.03       33.94      2.55 o 
  -4   8   7       14.82       12.28      2.80 o 
  -3   8   7        4.65        7.03      1.41 o 
  -2   8   7       56.64       57.42      3.57 o 
  -1   8   7        4.09        3.88      1.34 o 
   0   8   7       47.38       48.75      2.78 o 
   1   8   7        4.64        3.66      2.18 o 
   2   8   7       12.49        6.59      2.02 o 
   3   8   7       19.96       21.18      3.16 o 
   4   8   7        2.83        6.98      2.90 o 
   5   8   7        1.65        1.40      1.75 o 
   6   8   7        3.21        2.75      1.97 o 
   7   8   7       35.22       35.65      3.63 o 
  -4   9   7        8.50        7.42      1.71 o 
  -3   9   7       13.30       18.37      2.20 o 
  -2   9   7        6.88       10.25      1.97 o 
  -1   9   7        7.45        7.61      1.61 o 
   0   9   7       27.01       30.66      2.34 o 
   1   9   7       16.86       17.25      5.16 o 
   2   9   7       21.59       19.69      2.88 o 
   3   9   7       18.87       25.73      4.15 o 
   4   9   7        8.14       12.53      2.70 o 
 -15   0   8        0.01       -0.55      1.88 o 
 -14   0   8        3.62        5.19      1.39 o 
 -13   0   8       36.43       44.11      2.61 o 
 -12   0   8       27.85       27.73      2.01 o 
 -11   0   8       31.28       31.77      2.52 o 
 -10   0   8      186.60      177.10      3.81 o 
  -9   0   8       10.91       11.02      1.25 o 
  -8   0   8      343.00      325.61      4.47 o 
  -7   0   8       30.45       29.68      1.49 o 
  -6   0   8      135.72      135.44      2.22 o 
  -5   0   8      178.86      218.55      2.70 o 
  -4   0   8       97.38       75.73      1.39 o 
  -3   0   8        4.12        2.30      0.46 o 
  -2   0   8      198.03      199.04      3.75 o 
  -1   0   8      311.00      322.01      5.02 o 
   0   0   8     7179.59     7111.01     84.42 o 
   1   0   8      589.54      597.07     11.07 o 
   2   0   8      207.03      229.04      4.65 o 
   3   0   8     1465.87     1563.84     16.94 o 
   4   0   8        4.95        5.39      0.76 o 
   5   0   8       16.81       18.30      1.36 o 
   6   0   8        2.38        3.05      0.65 o 
   7   0   8      106.61      109.95      2.37 o 
   8   0   8        1.50        2.16      0.91 o 
   9   0   8        0.01       -0.02      0.91 o 
  10   0   8       33.93       35.79      2.37 o 
  11   0   8       39.67       41.11      3.00 o 
  12   0   8        5.10        6.87      1.86 o 
  13   0   8       14.44       14.66      3.19 o 
  14   0   8       10.46        1.97      2.96 o 
 -15   1   8        2.51        3.83      1.23 o 
 -14   1   8       10.68        9.45      1.54 o 
 -13   1   8       42.58       42.81      2.16 o 
 -12   1   8       37.82       35.61      1.82 o 
 -11   1   8       51.27       50.71      1.57 o 
 -10   1   8       72.71       62.33      2.41 o 
  -9   1   8      406.15      415.20      4.15 o 
  -8   1   8       33.56       34.22      1.30 o 
  -7   1   8      129.02      122.50      1.93 o 
  -6   1   8       69.44       73.16      1.07 o 
  -5   1   8      594.20      620.68      4.20 o 
  -4   1   8      418.13      431.53      3.41 o 
  -3   1   8       84.63       72.09      1.26 o 
  -2   1   8     1064.29     1037.67      7.74 o 
  -1   1   8      836.97      826.83     10.78 o 
   0   1   8      501.86      488.69      9.43 o 
   1   1   8      305.34      313.55      4.92 o 
   2   1   8     1489.58     1557.82     14.35 o 
   3   1   8      750.00      743.77      6.08 o 
   4   1   8      736.06      767.63      6.09 o 
   5   1   8       10.35        8.92      0.59 o 
   6   1   8       53.38       58.50      1.30 o 
   7   1   8       80.19       76.50      1.38 o 
   8   1   8        9.02       10.39      0.79 o 
   9   1   8       37.31       33.30      1.62 o 
  10   1   8        1.72        2.14      0.65 o 
  11   1   8       35.15       35.09      1.76 o 
  12   1   8       20.00       20.85      1.58 o 
  13   1   8        4.33        5.78      1.41 o 
  14   1   8       11.49       13.51      1.83 o 
 -15   2   8       18.66       19.96      1.90 o 
 -14   2   8       29.64       29.94      3.03 o 
 -13   2   8       26.53       26.40      1.93 o 
 -12   2   8       11.09        9.95      1.22 o 
 -11   2   8       23.00       22.67      1.85 o 
 -10   2   8       16.15       17.10      1.23 o 
  -9   2   8      184.89      176.67      2.81 o 
  -8   2   8      135.13      124.81      2.23 o 
  -7   2   8        8.18        8.81      0.68 o 
  -6   2   8       79.57       90.12      1.71 o 
  -5   2   8      137.92      144.85      1.83 o 
  -4   2   8     1940.47     2041.60     12.82 o 
  -3   2   8     1150.13     1295.91      8.83 o 
  -2   2   8     1534.22     1598.27     11.58 o 
  -1   2   8       81.97       99.93      1.65 o 
   0   2   8      277.68      297.30      3.67 o 
   1   2   8      220.54      229.94      3.43 o 
   2   2   8      404.90      426.14      5.35 o 
   3   2   8     1131.32     1162.69     11.79 o 
   4   2   8      137.14      149.46      2.06 o 
   5   2   8      138.51      139.48      2.34 o 
   6   2   8       60.09       55.36      1.43 o 
   7   2   8      137.33      128.88      2.40 o 
   8   2   8        5.39        4.22      0.98 o 
   9   2   8       28.95       30.88      1.57 o 
  10   2   8       11.89       11.27      1.26 o 
  11   2   8        1.60        1.05      0.96 o 
  12   2   8       19.80       20.14      1.74 o 
  13   2   8       22.07       22.74      1.95 o 
  14   2   8        2.39        2.82      1.42 o 
 -14   3   8       32.71       31.96      2.69 o 
 -13   3   8        7.02        9.16      2.08 o 
 -12   3   8        0.19        0.73      1.25 o 
 -11   3   8       11.87       10.93      2.07 o 
 -10   3   8       63.01       54.96      1.86 o 
  -9   3   8       51.93       59.29      1.73 o 
  -8   3   8       49.97       43.89      1.85 o 
  -7   3   8      107.88      106.57      2.48 o 
  -6   3   8      106.79      105.93      1.96 o 
  -5   3   8       86.59       83.04      1.48 o 
  -4   3   8      131.99      160.95      1.97 o 
  -3   3   8       57.88       64.40      1.21 o 
  -2   3   8     1058.26     1199.52      8.61 o 
  -1   3   8      222.25      234.17      2.77 o 
   0   3   8      612.35      663.92      7.07 o 
   1   3   8        2.44        2.14      0.50 o 
   2   3   8      609.49      650.36      7.29 o 
   3   3   8      440.89      468.83      5.93 o 
   4   3   8       30.45       32.61      1.46 o 
   5   3   8       45.76       52.89      1.82 o 
   6   3   8        8.82        8.99      1.17 o 
   7   3   8       62.26       61.35      3.15 o 
   8   3   8        5.26        6.86      0.94 o 
   9   3   8       96.68       90.09      3.18 o 
  10   3   8        1.12        1.08      0.80 o 
  11   3   8       27.77       26.70      2.69 o 
  12   3   8       13.29       13.72      2.14 o 
  13   3   8        1.88        2.93      1.53 o 
 -14   4   8        1.72        2.34      1.95 o 
 -13   4   8        7.15        6.06      1.76 o 
 -12   4   8       14.63       16.46      2.43 o 
 -11   4   8        6.66        6.28      1.30 o 
 -10   4   8       60.16       62.73      3.27 o 
  -9   4   8       80.71       68.42      3.60 o 
  -8   4   8       25.10       25.08      1.65 o 
  -7   4   8       66.39       64.00      1.81 o 
  -6   4   8       58.07       63.19      4.19 o 
  -5   4   8       96.10      101.10      2.72 o 
  -4   4   8      398.17      386.98      6.46 o 
  -3   4   8      312.33      317.92      3.78 o 
  -2   4   8      344.52      351.62      4.85 o 
  -1   4   8      169.31      174.26      2.91 o 
   0   4   8       96.38       92.33      2.68 o 
   1   4   8      249.51      263.41      4.30 o 
   2   4   8      149.98      141.80      2.92 o 
   3   4   8       10.00        7.86      1.13 o 
   4   4   8       14.40       20.11      2.95 o 
   5   4   8       26.13       25.99      2.65 o 
   6   4   8       48.11       42.79      1.72 o 
   7   4   8        7.30        5.85      1.05 o 
   8   4   8        4.92        4.97      2.01 o 
   9   4   8        6.43        6.36      1.73 o 
  10   4   8       25.92       23.85      2.22 o 
  11   4   8        1.27        2.56      1.57 o 
  12   4   8        5.14        6.44      1.84 o 
  13   4   8       30.88       29.78      3.19 o 
 -13   5   8        4.84        2.86      1.78 o 
 -12   5   8       17.06       19.00      2.17 o 
 -11   5   8       10.54        8.94      1.73 o 
 -10   5   8       23.07       25.44      2.65 o 
  -9   5   8        7.50       10.56      2.16 o 
  -8   5   8       22.83       23.86      2.18 o 
  -7   5   8      116.01      111.79      3.29 o 
  -6   5   8       34.33       32.43      2.18 o 
  -5   5   8      144.30      132.94      3.33 o 
  -4   5   8       25.13       25.92      1.63 o 
  -3   5   8      166.75      175.31      3.56 o 
  -2   5   8       24.80       23.83      2.35 o 
  -1   5   8       92.02       87.58      2.63 o 
   0   5   8      183.38      188.82      3.50 o 
   1   5   8      111.48      119.54      3.52 o 
   2   5   8      211.99      209.33      6.25 o 
   3   5   8      115.83      111.62      4.76 o 
   4   5   8       14.59        9.88      1.43 o 
   5   5   8       35.90       23.82      2.48 o 
   6   5   8      133.07      133.02      5.19 o 
   7   5   8       39.63       42.28      4.83 o 
   8   5   8       12.11       10.40      2.01 o 
   9   5   8        8.57        6.29      2.81 o 
  10   5   8        7.91        8.90      1.87 o 
  11   5   8       13.59       15.37      3.20 o 
  12   5   8       22.08       22.32      2.81 o 
 -12   6   8        2.00        1.97      1.73 o 
 -11   6   8       11.12        9.32      2.16 o 
 -10   6   8       30.77       32.12      3.58 o 
  -9   6   8       31.08       29.83      2.53 o 
  -8   6   8       15.72       12.85      1.78 o 
  -7   6   8       10.88        9.57      1.60 o 
  -6   6   8        1.07       -0.01      1.10 o 
  -5   6   8        2.69        1.70      1.07 o 
  -4   6   8       26.64       27.41      2.11 o 
  -3   6   8        1.51        0.38      0.86 o 
  -2   6   8      106.96       91.43      3.92 o 
  -1   6   8        1.89        3.11      0.92 o 
   0   6   8        4.42        3.32      1.25 o 
   1   6   8        6.17        2.68      1.00 o 
   2   6   8      195.88      201.50      9.75 o 
   3   6   8       21.31       21.56      2.41 o 
   4   6   8       69.34       78.39      3.97 o 
   5   6   8       13.62       10.10      2.06 o 
   6   6   8        4.67        3.86      1.77 o 
   7   6   8       16.59       19.02      2.54 o 
   8   6   8       12.03        6.89      1.96 o 
   9   6   8        0.49        1.55      2.32 o 
  10   6   8        8.85       12.20      3.00 o 
  11   6   8        8.99        7.21      4.10 o 
 -10   7   8       37.66       41.44      3.16 o 
  -9   7   8       34.34       39.75      2.89 o 
  -8   7   8        6.33        7.50      2.06 o 
  -7   7   8       13.95       17.01      1.87 o 
  -6   7   8        5.86        6.04      1.76 o 
  -5   7   8       29.11       32.03      2.68 o 
  -4   7   8        8.29        7.62      1.51 o 
  -3   7   8        5.95        7.08      1.44 o 
  -2   7   8        1.03        2.09      1.17 o 
  -1   7   8        9.75       10.91      2.31 o 
   0   7   8       65.53       68.46      3.03 o 
   1   7   8       56.03       58.92      3.99 o 
   2   7   8        5.06        3.30      1.55 o 
   3   7   8      144.78      151.03      5.43 o 
   4   7   8       70.02       69.70      4.03 o 
   5   7   8       44.41       47.17      5.37 o 
   6   7   8        8.05        3.51      1.99 o 
   7   7   8       23.12       21.36      2.78 o 
   8   7   8        7.42        7.41      2.22 o 
   9   7   8        4.89        7.16      2.72 o 
  -8   8   8        2.65        6.00      1.61 o 
  -7   8   8        5.00        5.30      1.73 o 
  -6   8   8       14.53       14.65      2.07 o 
  -5   8   8        7.04        7.65      1.67 o 
  -4   8   8       15.53       18.90      2.03 o 
  -3   8   8       50.94       56.87      3.25 o 
  -2   8   8       43.26       47.97      4.59 o 
  -1   8   8        0.91        1.68      1.25 o 
   0   8   8       29.19       27.37      2.33 o 
   1   8   8       11.08       12.94      5.11 o 
   2   8   8        9.95       13.71      3.09 o 
   3   8   8       20.43       22.74      3.03 o 
   4   8   8       10.85        4.96      2.33 o 
   5   8   8        4.19        3.93      2.42 o 
   6   8   8       20.44       19.59      2.88 o 
   7   8   8       19.93       19.89      2.96 o 
  -4   9   8       20.64       18.25      2.28 o 
  -3   9   8        1.39        5.13      1.80 o 
  -2   9   8       19.82       20.94      5.38 o 
  -1   9   8       27.17       32.41      2.65 o 
   0   9   8       22.77       26.24      2.33 o 
   1   9   8       14.16       13.78      2.51 o 
   2   9   8        3.90        5.25      2.15 o 
   3   9   8       14.74       16.85      2.98 o 
 -15   0   9        0.61        3.83      2.50 o 
 -14   0   9        0.17        1.03      1.18 o 
 -13   0   9        2.79        3.19      1.21 o 
 -12   0   9       15.46       16.56      2.02 o 
 -11   0   9       64.16       59.23      2.96 o 
 -10   0   9        7.87        8.87      1.27 o 
  -9   0   9       82.55       75.24      2.26 o 
  -8   0   9       12.86       12.51      1.00 o 
  -7   0   9      218.69      241.58      3.19 o 
  -6   0   9        0.90        1.51      0.48 o 
  -5   0   9      287.42      281.44      3.24 o 
  -4   0   9      500.59      526.51      5.16 o 
  -3   0   9       13.38       13.05      0.75 o 
  -2   0   9        4.44        7.30      0.62 o 
  -1   0   9     1536.32     1671.92     27.91 o 
   0   0   9      100.58      101.77      4.80 o 
   1   0   9       18.02       21.11      1.16 o 
   2   0   9     5392.98     6177.42     86.04 o 
   3   0   9       38.80       41.10      1.48 o 
   4   0   9      129.68      135.31      4.65 o 
   5   0   9       81.75       82.36      2.04 o 
   6   0   9      325.79      328.39      5.00 o 
   7   0   9       47.80       47.80      1.69 o 
   8   0   9      121.87      113.24      3.51 o 
   9   0   9      422.41      413.18      6.70 o 
  10   0   9        4.55        5.44      1.24 o 
  11   0   9       69.71       67.60      2.67 o 
  12   0   9        7.31        6.97      1.37 o 
  13   0   9       13.34       16.57      3.42 o 
  14   0   9       15.30       11.16      3.67 o 
 -15   1   9        6.70        5.91      1.59 o 
 -14   1   9        2.80        3.12      1.32 o 
 -13   1   9       50.38       52.64      2.28 o 
 -12   1   9        5.14        5.72      1.12 o 
 -11   1   9        3.79        4.39      0.76 o 
 -10   1   9       68.42       65.53      1.67 o 
  -9   1   9       37.45       39.73      2.00 o 
  -8   1   9       26.94       29.41      1.05 o 
  -7   1   9       49.40       47.76      1.00 o 
  -6   1   9      232.16      227.86      2.10 o 
  -5   1   9      580.15      652.81      4.39 o 
  -4   1   9      396.93      404.66      3.14 o 
  -3   1   9      847.58      853.04      6.04 o 
  -2   1   9     1013.21     1034.18      7.66 o 
  -1   1   9      399.85      420.84      3.89 o 
   0   1   9      212.59      226.00      2.61 o 
   1   1   9     1701.02     1747.12     14.37 o 
   2   1   9     1282.03     1389.10     11.27 o 
   3   1   9      759.82      808.56      8.76 o 
   4   1   9      846.64      925.72      6.77 o 
   5   1   9      547.16      527.02      4.46 o 
   6   1   9       47.39       41.12      1.10 o 
   7   1   9      229.58      225.71      2.73 o 
   8   1   9      306.71      317.50      3.51 o 
   9   1   9      223.15      218.09      3.62 o 
  10   1   9       29.27       29.11      1.58 o 
  11   1   9       12.37       13.53      1.52 o 
  12   1   9        0.39        0.24      1.15 o 
  13   1   9        3.77        3.92      1.37 o 
  14   1   9        6.83        4.70      1.71 o 
 -15   2   9        0.81        1.47      1.26 o 
 -14   2   9        9.37        7.94      1.44 o 
 -13   2   9        3.63        2.34      1.17 o 
 -12   2   9        0.05       -0.39      0.91 o 
 -11   2   9       36.24       37.33      1.95 o 
 -10   2   9        2.79        2.26      0.78 o 
  -9   2   9       62.88       58.72      1.63 o 
  -8   2   9      166.00      161.76      2.33 o 
  -7   2   9      268.52      267.03      2.88 o 
  -6   2   9      254.77      273.89      2.79 o 
  -5   2   9      171.89      179.87      2.22 o 
  -4   2   9     1702.18     1837.08     11.60 o 
  -3   2   9     1559.26     1570.21     11.04 o 
  -2   2   9      438.71      468.08      4.42 o 
  -1   2   9      503.40      506.37      5.13 o 
   0   2   9      335.38      348.97      3.95 o 
   1   2   9      110.89      110.36      2.34 o 
   2   2   9      338.67      325.87      4.77 o 
   3   2   9     1070.85     1161.29     10.33 o 
   4   2   9      134.69      126.45      1.92 o 
   5   2   9       36.64       32.39      1.55 o 
   6   2   9        3.33        3.00      0.68 o 
   7   2   9       84.24       80.45      1.93 o 
   8   2   9       82.14       69.14      1.92 o 
   9   2   9        7.53        8.64      1.09 o 
  10   2   9       41.51       40.32      1.92 o 
  11   2   9        2.35        3.01      1.05 o 
  12   2   9       11.70       13.14      1.60 o 
  13   2   9        6.41        7.33      1.61 o 
  14   2   9        1.12       -0.66      1.30 o 
 -14   3   9        0.40        0.70      1.37 o 
 -13   3   9        4.26        3.87      1.84 o 
 -12   3   9        6.89        5.25      1.57 o 
 -11   3   9        1.57        2.04      0.86 o 
 -10   3   9       30.26       28.83      1.49 o 
  -9   3   9        9.07        8.63      0.94 o 
  -8   3   9      228.31      220.21      4.64 o 
  -7   3   9      152.75      154.65      2.88 o 
  -6   3   9      100.86      107.23      2.81 o 
  -5   3   9        6.43        5.91      0.57 o 
  -4   3   9      114.61      123.05      1.83 o 
  -3   3   9       49.73       51.29      1.13 o 
  -2   3   9      106.81       97.00      1.57 o 
  -1   3   9      394.16      376.08      3.98 o 
   0   3   9      147.27      163.86      2.52 o 
   1   3   9      129.04      126.93      2.33 o 
   2   3   9      740.51      780.33     10.33 o 
   3   3   9       27.94       31.71      1.49 o 
   4   3   9        7.93        7.79      0.86 o 
   5   3   9       96.03       91.72      4.49 o 
   6   3   9       42.40       40.81      1.93 o 
   7   3   9       17.09       19.12      1.71 o 
   8   3   9       24.56       22.42      1.34 o 
   9   3   9       30.48       26.19      1.27 o 
  10   3   9        7.29        5.75      1.18 o 
  11   3   9       25.82       27.47      2.79 o 
  12   3   9        7.97        2.92      1.65 o 
  13   3   9        8.34       11.76      1.98 o 
 -13   4   9        4.72        5.46      2.18 o 
 -12   4   9        7.08        8.13      1.71 o 
 -11   4   9        5.98        4.42      1.38 o 
 -10   4   9        0.30        1.12      0.98 o 
  -9   4   9       92.29       88.41      2.98 o 
  -8   4   9       27.84       25.77      1.45 o 
  -7   4   9      156.36      167.24      2.89 o 
  -6   4   9      100.20       86.52      1.86 o 
  -5   4   9       94.68      106.92      2.82 o 
  -4   4   9       35.71       35.77      1.56 o 
  -3   4   9      201.21      209.93      3.18 o 
  -2   4   9       18.34       20.57      1.10 o 
  -1   4   9      204.33      201.40      3.25 o 
   0   4   9      158.30      169.46      2.43 o 
   1   4   9      250.31      262.40      3.79 o 
   2   4   9       17.50       15.57      1.38 o 
   3   4   9       89.54       90.74      3.17 o 
   4   4   9       28.05       29.92      2.74 o 
   5   4   9      111.87      114.94      2.57 o 
   6   4   9       10.10        4.86      0.89 o 
   7   4   9       48.01       49.11      3.87 o 
   8   4   9       28.84       25.69      1.75 o 
   9   4   9        1.76        2.47      1.17 o 
  10   4   9        8.36        8.45      1.83 o 
  11   4   9       17.56       12.27      2.13 o 
  12   4   9       38.30       32.65      3.16 o 
 -13   5   9       14.90       13.59      2.50 o 
 -12   5   9       32.23       36.23      2.59 o 
 -11   5   9        9.17        9.16      1.57 o 
 -10   5   9       20.87       18.92      2.46 o 
  -9   5   9        2.33        2.89      1.35 o 
  -8   5   9        1.65        4.49      1.21 o 
  -7   5   9        5.00        7.04      1.31 o 
  -6   5   9        5.72        7.67      1.28 o 
  -5   5   9       78.48       76.83      3.65 o 
  -4   5   9      187.15      169.30      4.56 o 
  -3   5   9        9.95       11.98      1.56 o 
  -2   5   9      118.67      113.09      3.12 o 
  -1   5   9      156.38      149.34      3.53 o 
   0   5   9       21.16       22.92      1.83 o 
   1   5   9      186.61      174.68      6.82 o 
   2   5   9      116.31      105.12      4.48 o 
   3   5   9      121.33      119.65      3.46 o 
   4   5   9      101.84       87.64      3.86 o 
   5   5   9       47.44       54.17      3.89 o 
   6   5   9       81.96       84.17      4.00 o 
   7   5   9        5.58        8.15      1.92 o 
   8   5   9        7.76        6.72      1.88 o 
   9   5   9        1.96        3.80      1.48 o 
  10   5   9        8.31        5.23      1.71 o 
  11   5   9        9.60       12.33      2.13 o 
 -11   6   9       33.09       34.10      2.95 o 
 -10   6   9        7.93        7.98      2.72 o 
  -9   6   9        0.75       -0.51      1.29 o 
  -8   6   9       22.21       22.44      2.18 o 
  -7   6   9       29.12       31.86      2.30 o 
  -6   6   9        8.28        7.05      1.39 o 
  -5   6   9      109.92      104.96      3.84 o 
  -4   6   9        2.82        3.25      1.17 o 
  -3   6   9       67.56       65.22      2.69 o 
  -2   6   9       26.97       29.80      1.92 o 
  -1   6   9        1.84        2.32      1.66 o 
   0   6   9      220.38      218.24      5.34 o 
   1   6   9       49.22       52.36      2.67 o 
   2   6   9       70.53       57.06      3.74 o 
   3   6   9       10.00        9.47      1.96 o 
   4   6   9       17.81       21.91      2.60 o 
   5   6   9        1.19       -0.03      1.39 o 
   6   6   9       30.12       33.73      3.58 o 
   7   6   9       16.12       17.57      2.56 o 
   8   6   9        1.21        0.40      1.45 o 
   9   6   9       29.33       28.97      3.72 o 
  10   6   9       41.51       44.73      6.94 o 
 -10   7   9        5.72        5.17      1.71 o 
  -9   7   9        9.26        8.59      2.34 o 
  -8   7   9        1.13        3.35      1.37 o 
  -7   7   9       67.42       68.35      3.13 o 
  -6   7   9       61.36       65.07      2.97 o 
  -5   7   9       26.85       30.84      2.57 o 
  -4   7   9        2.79        3.02      1.32 o 
  -3   7   9       33.63       31.30      3.21 o 
  -2   7   9       26.76       31.98      2.73 o 
  -1   7   9      110.46      111.58      5.31 o 
   0   7   9       32.92       41.53      2.77 o 
   1   7   9       40.63       43.60      2.64 o 
   2   7   9        1.64        2.40      1.75 o 
   3   7   9       46.19       53.16      3.72 o 
   4   7   9       16.23       15.36      2.38 o 
   5   7   9       19.46       18.20      2.91 o 
   6   7   9       13.66       15.13      2.88 o 
   7   7   9        8.40        8.77      2.28 o 
   8   7   9       70.15       87.07      5.50 o 
   9   7   9       60.99       66.56      5.64 o 
  -8   8   9       13.33       15.80      3.23 o 
  -7   8   9        5.60        9.20      2.16 o 
  -6   8   9       36.42       45.64      3.12 o 
  -5   8   9       42.38       57.36      3.44 o 
  -4   8   9       51.15       57.47      3.55 o 
  -3   8   9       12.21       11.95      1.95 o 
  -2   8   9       30.57       28.37      3.29 o 
  -1   8   9       46.81       51.41      4.07 o 
   0   8   9        9.55       10.20      2.03 o 
   1   8   9        0.87        3.39      1.95 o 
   2   8   9        3.18        0.36      2.67 o 
   3   8   9        5.73        6.33      2.13 o 
   4   8   9        2.41        3.53      2.18 o 
   5   8   9       67.91       71.84      5.32 o 
   6   8   9        1.97        2.82      2.37 o 
  -3   9   9       15.33       17.42      3.29 o 
  -2   9   9       11.29       14.31      2.08 o 
  -1   9   9        5.93        8.81      2.12 o 
   0   9   9       30.21       29.02      2.63 o 
   1   9   9        0.44       -0.25      1.49 o 
   2   9   9       15.18       20.51      3.13 o 
 -15   0  10        0.90       -0.47      2.28 o 
 -14   0  10        2.15        2.90      1.26 o 
 -13   0  10       24.09       24.51      2.47 o 
 -12   0  10        3.66        5.07      1.24 o 
 -11   0  10       29.47       29.71      2.00 o 
 -10   0  10       45.52       45.87      2.00 o 
  -9   0  10        4.71        6.10      1.02 o 
  -8   0  10      736.42      708.98      9.75 o 
  -7   0  10      119.05      116.88      2.24 o 
  -6   0  10      102.60       91.24      1.97 o 
  -5   0  10       14.03       12.84      0.78 o 
  -4   0  10      478.43      503.60      5.07 o 
  -3   0  10      143.00      144.03      2.26 o 
  -2   0  10       22.61       27.53      1.19 o 
  -1   0  10      299.42      288.16      6.53 o 
   0   0  10       28.40       21.10      1.04 o 
   1   0  10      150.21      137.03      2.50 o 
   2   0  10      770.20      764.34      9.35 o 
   3   0  10      117.46      121.76      2.77 o 
   4   0  10       67.59       68.70      2.01 o 
   5   0  10       26.16       26.17      1.87 o 
   6   0  10      299.89      292.48      4.12 o 
   7   0  10        4.78        6.69      1.03 o 
   8   0  10       80.67       83.31      2.68 o 
   9   0  10        5.41        2.62      1.12 o 
  10   0  10        0.00        0.97      1.25 o 
  11   0  10        0.17        1.93      1.12 o 
  12   0  10        0.01        0.53      1.18 o 
  13   0  10        0.36        2.18      1.37 o 
  14   0  10        2.07        5.31      3.13 o 
 -15   1  10       17.41       19.62      1.96 o 
 -14   1  10       11.38       11.14      1.53 o 
 -13   1  10        8.33        8.52      1.66 o 
 -12   1  10       28.02       25.86      1.60 o 
 -11   1  10       10.30        7.80      0.84 o 
 -10   1  10        2.58        3.35      0.69 o 
  -9   1  10      265.44      257.59      3.07 o 
  -8   1  10       34.41       31.38      1.02 o 
  -7   1  10      495.27      463.96      3.74 o 
  -6   1  10      127.79      120.21      1.48 o 
  -5   1  10      161.04      169.36      1.89 o 
  -4   1  10      118.92      109.06      1.33 o 
  -3   1  10      230.62      222.07      2.19 o 
  -2   1  10       33.95       38.21      1.10 o 
  -1   1  10      441.44      448.12      4.19 o 
   0   1  10      554.50      587.72      5.43 o 
   1   1  10      458.64      535.24      5.31 o 
   2   1  10      153.49      160.61      1.92 o 
   3   1  10      406.81      396.65      3.71 o 
   4   1  10       60.86       67.08      1.44 o 
   5   1  10       33.38       35.96      1.41 o 
   6   1  10       40.75       39.07      1.08 o 
   7   1  10       72.49       74.92      1.93 o 
   8   1  10       13.57       14.45      0.98 o 
   9   1  10       25.33       26.85      1.52 o 
  10   1  10       13.54       11.26      1.23 o 
  11   1  10       13.90       13.04      1.40 o 
  12   1  10        5.74        5.17      1.41 o 
  13   1  10        2.93        1.76      1.30 o 
  14   1  10        7.30        7.96      1.76 o 
 -14   2  10       34.16       38.51      2.48 o 
 -13   2  10       36.27       39.97      2.81 o 
 -12   2  10       23.30       23.35      1.60 o 
 -11   2  10       19.46       18.60      1.41 o 
 -10   2  10       42.20       40.84      1.67 o 
  -9   2  10        6.03        6.57      0.83 o 
  -8   2  10       22.68       23.20      1.07 o 
  -7   2  10      183.40      185.80      2.43 o 
  -6   2  10        3.58        3.26      0.47 o 
  -5   2  10      248.49      256.13      2.60 o 
  -4   2  10      351.69      347.51      3.05 o 
  -3   2  10       38.03       38.00      0.95 o 
  -2   2  10      396.68      401.83      4.38 o 
  -1   2  10      146.94      152.64      2.61 o 
   0   2  10      302.69      299.28      3.92 o 
   1   2  10        0.85        1.61      0.56 o 
   2   2  10      142.24      139.95      2.82 o 
   3   2  10      234.87      254.56      3.18 o 
   4   2  10      229.46      221.74      3.04 o 
   5   2  10      174.92      181.86      2.70 o 
   6   2  10       82.75       86.16      2.00 o 
   7   2  10       58.59       61.47      1.69 o 
   8   2  10        4.71        7.78      1.00 o 
   9   2  10        8.41        9.60      1.21 o 
  10   2  10       11.21       15.49      1.42 o 
  11   2  10       15.53       15.05      1.61 o 
  12   2  10       16.95       18.14      1.75 o 
  13   2  10        1.73        1.25      1.34 o 
 -14   3  10       28.76       33.58      2.49 o 
 -13   3  10       18.89       21.31      2.05 o 
 -12   3  10        9.27        8.86      1.59 o 
 -11   3  10       12.12       15.81      1.54 o 
 -10   3  10       48.05       45.50      2.67 o 
  -9   3  10        7.35        7.13      1.08 o 
  -8   3  10       32.22       35.83      1.65 o 
  -7   3  10       93.71       83.28      2.15 o 
  -6   3  10        4.39        4.46      0.77 o 
  -5   3  10       57.89       63.54      1.46 o 
  -4   3  10      157.17      154.86      2.23 o 
  -3   3  10        0.50        0.54      0.40 o 
  -2   3  10       81.47       95.40      1.62 o 
  -1   3  10      131.00      135.19      2.36 o 
   0   3  10      293.00      312.19      4.10 o 
   1   3  10      347.97      352.30      4.52 o 
   2   3  10       95.41       94.08      2.75 o 
   3   3  10       16.22       16.81      1.34 o 
   4   3  10      152.01      153.66      3.64 o 
   5   3  10       43.68       46.48      1.99 o 
   6   3  10       55.85       53.68      2.22 o 
   7   3  10        0.70        0.17      0.95 o 
   8   3  10        6.39        6.34      1.08 o 
   9   3  10       73.07       68.14      2.72 o 
  10   3  10       12.92       11.90      1.77 o 
  11   3  10        2.69        3.84      2.08 o 
  12   3  10       17.51       16.37      2.08 o 
  13   3  10        6.24        8.21      1.84 o 
 -13   4  10       11.39        8.31      1.77 o 
 -12   4  10        7.11        6.70      2.13 o 
 -11   4  10        3.17        4.15      1.28 o 
 -10   4  10       13.13       12.92      1.39 o 
  -9   4  10       35.99       35.56      1.76 o 
  -8   4  10       23.79       17.35      1.30 o 
  -7   4  10        4.83        2.62      0.81 o 
  -6   4  10       82.71       78.49      2.55 o 
  -5   4  10      108.99      104.85      2.00 o 
  -4   4  10        2.85        1.84      0.73 o 
  -3   4  10        5.81        5.83      0.92 o 
  -2   4  10        5.14        5.73      0.67 o 
  -1   4  10       87.45       92.56      1.65 o 
   0   4  10       76.62       75.82      2.77 o 
   1   4  10       76.70       70.44      2.30 o 
   2   4  10       46.25       41.48      2.31 o 
   3   4  10       41.45       44.98      2.19 o 
   4   4  10      105.30      107.58      4.03 o 
   5   4  10        4.22        2.71      0.88 o 
   6   4  10      241.48      221.84      4.36 o 
   7   4  10        3.85        4.63      1.08 o 
   8   4  10       55.62       51.72      2.32 o 
   9   4  10       11.85       14.74      1.84 o 
  10   4  10        5.92        3.58      1.56 o 
  11   4  10       42.90       45.18      3.41 o 
  12   4  10        6.68       10.43      2.20 o 
 -12   5  10        3.87        3.16      1.41 o 
 -11   5  10        7.59        7.42      1.55 o 
 -10   5  10        3.08        3.58      1.26 o 
  -9   5  10       38.88       31.76      2.47 o 
  -8   5  10       23.05       19.79      2.21 o 
  -7   5  10        4.81        4.47      1.32 o 
  -6   5  10        6.14        5.71      1.46 o 
  -5   5  10       54.99       59.49      2.99 o 
  -4   5  10       41.18       47.25      2.10 o 
  -3   5  10      105.90      114.29      3.34 o 
  -2   5  10       38.28       38.35      2.05 o 
  -1   5  10       12.75       12.62      1.45 o 
   0   5  10       96.45       93.26      3.38 o 
   1   5  10       15.27        9.45      2.03 o 
   2   5  10       57.56       59.19      3.63 o 
   3   5  10       11.41       10.90      1.48 o 
   4   5  10        4.28        4.62      1.57 o 
   5   5  10      104.58      110.94      4.55 o 
   6   5  10       11.73       14.68      2.30 o 
   7   5  10        6.45        5.35      2.01 o 
   8   5  10        1.02        3.30      1.72 o 
   9   5  10        1.59        1.11      1.41 o 
  10   5  10       15.49       14.96      2.18 o 
  11   5  10        9.30        6.38      1.86 o 
 -11   6  10       11.65       11.43      2.09 o 
 -10   6  10       17.68       18.58      2.31 o 
  -9   6  10        3.53        4.32      1.42 o 
  -8   6  10        2.07        1.83      1.17 o 
  -7   6  10        8.60        9.17      1.85 o 
  -6   6  10       92.31      103.49      3.46 o 
  -5   6  10       20.67       22.64      1.85 o 
  -4   6  10        2.02        1.03      1.38 o 
  -3   6  10       29.06       32.87      2.15 o 
  -2   6  10       72.64       65.91      3.12 o 
  -1   6  10       63.20       61.56      2.95 o 
   0   6  10       51.88       56.24      2.84 o 
   1   6  10        9.54        5.65      1.33 o 
   2   6  10       70.51       77.73      4.34 o 
   3   6  10        8.31        8.59      2.06 o 
   4   6  10       64.02       64.05      3.88 o 
   5   6  10       14.58       11.28      2.22 o 
   6   6  10       11.94       14.99      2.48 o 
   7   6  10        0.13        0.76      1.49 o 
   8   6  10        1.47        2.29      1.72 o 
   9   6  10        3.74        2.17      2.11 o 
  10   6  10        6.55        7.01      2.63 o 
 -10   7  10        9.82        9.87      2.14 o 
  -9   7  10       10.21        9.29      2.29 o 
  -8   7  10        6.51        6.18      1.57 o 
  -7   7  10       36.60       40.81      2.86 o 
  -6   7  10        3.45        6.45      1.63 o 
  -5   7  10       88.58       96.80      3.85 o 
  -4   7  10       44.33       47.40      2.89 o 
  -3   7  10       32.86       33.44      2.78 o 
  -2   7  10       11.14        7.58      1.72 o 
  -1   7  10        7.42        7.68      1.92 o 
   0   7  10       21.88       21.79      2.24 o 
   1   7  10       76.54       90.48      4.00 o 
   2   7  10       47.79       43.65      4.19 o 
   3   7  10       17.68       16.78      2.68 o 
   4   7  10        0.22        1.08      1.69 o 
   5   7  10        1.56        4.57      2.17 o 
   6   7  10        5.92        4.31      2.15 o 
   7   7  10        2.03        3.78      1.89 o 
   8   7  10       28.54       31.13      3.49 o 
  -7   8  10        2.20        3.23      1.58 o 
  -6   8  10        8.46        7.35      1.77 o 
  -5   8  10       57.44       64.33      3.44 o 
  -4   8  10       19.07       27.59      4.46 o 
  -3   8  10        5.57        9.64      1.91 o 
  -2   8  10       14.19       14.35      2.60 o 
  -1   8  10       24.01       22.86      2.45 o 
   0   8  10        4.59        4.86      1.93 o 
   1   8  10        4.59        9.51      2.54 o 
   2   8  10       15.57       18.22      2.79 o 
   3   8  10       10.59       11.77      2.58 o 
   4   8  10        1.39       -0.14      1.77 o 
   5   8  10       12.59       11.05      2.85 o 
   6   8  10        3.69        5.09      2.37 o 
  -3   9  10       16.22       19.81      2.45 o 
  -2   9  10        2.97        6.05      1.68 o 
  -1   9  10       18.58       18.88      2.33 o 
   0   9  10       18.29       18.58      2.31 o 
   1   9  10       20.46       21.85      3.59 o 
   2   9  10        2.01        2.97      2.07 o 
 -15   0  11        1.04       -1.86      1.80 o 
 -14   0  11       10.56       11.30      1.65 o 
 -13   0  11       43.78       40.45      2.33 o 
 -12   0  11       14.75       15.03      1.92 o 
 -11   0  11       13.24       15.87      1.68 o 
 -10   0  11        0.49        1.16      0.92 o 
  -9   0  11       92.47      103.25      2.67 o 
  -8   0  11       28.41       25.03      1.37 o 
  -7   0  11      695.99      726.01      7.24 o 
  -6   0  11       46.14       41.47      1.30 o 
  -5   0  11       94.63       97.30      1.81 o 
  -4   0  11     1244.74     1255.20     10.55 o 
  -3   0  11      240.85      234.63      3.14 o 
  -2   0  11       51.09       53.91      1.46 o 
  -1   0  11     1049.26     1043.92     10.91 o 
   0   0  11     3175.95     3454.12     42.09 o 
   1   0  11      200.11      186.71      3.40 o 
   2   0  11        3.00        3.67      0.90 o 
   3   0  11      123.86       98.54      2.41 o 
   4   0  11       84.43      103.57      2.55 o 
   5   0  11       92.80       89.01      2.26 o 
   6   0  11        0.05        0.56      0.66 o 
   7   0  11      484.92      487.46      7.28 o 
   8   0  11      253.08      254.42      4.90 o 
   9   0  11       74.06       66.76      2.51 o 
  10   0  11       12.63       13.43      1.50 o 
  11   0  11        8.69        6.36      1.81 o 
  12   0  11        3.12        1.59      1.26 o 
  13   0  11       21.89       24.29      4.66 o 
 -15   1  11        1.57        0.08      1.17 o 
 -14   1  11       12.81       11.04      2.02 o 
 -13   1  11       12.80       16.15      1.64 o 
 -12   1  11        9.12       11.26      1.44 o 
 -11   1  11        0.53        0.87      0.81 o 
 -10   1  11      150.27      153.54      2.47 o 
  -9   1  11       24.44       25.89      1.58 o 
  -8   1  11      292.08      302.97      3.08 o 
  -7   1  11      107.94      107.39      1.57 o 
  -6   1  11      487.84      488.86      3.62 o 
  -5   1  11       70.27       72.54      1.16 o 
  -4   1  11      155.17      167.03      1.75 o 
  -3   1  11      331.16      366.94      3.06 o 
  -2   1  11      185.54      215.90      2.17 o 
  -1   1  11      640.40      657.10      4.78 o 
   0   1  11      509.98      565.69      4.66 o 
   1   1  11      104.34      133.88      1.76 o 
   2   1  11      178.62      185.24      2.05 o 
   3   1  11      106.77      102.61      1.67 o 
   4   1  11       44.81       48.49      1.44 o 
   5   1  11       80.48       86.56      1.54 o 
   6   1  11      536.14      541.68      4.69 o 
   7   1  11      923.09      873.19      7.90 o 
   8   1  11      195.95      189.84      2.92 o 
   9   1  11        4.03        3.78      0.70 o 
  10   1  11       19.34       19.33      1.70 o 
  11   1  11        1.16        1.40      1.03 o 
  12   1  11       24.30       23.45      2.04 o 
  13   1  11        9.61        8.30      1.68 o 
 -14   2  11        0.79        4.09      1.32 o 
 -13   2  11       18.86       23.30      2.64 o 
 -12   2  11        0.44        1.83      0.91 o 
 -11   2  11       65.58       64.95      2.50 o 
 -10   2  11       17.54       18.71      1.97 o 
  -9   2  11       87.86       84.66      1.88 o 
  -8   2  11       59.54       52.06      1.48 o 
  -7   2  11      128.43      139.69      2.19 o 
  -6   2  11      151.27      160.38      2.25 o 
  -5   2  11      172.35      184.33      2.27 o 
  -4   2  11       10.95       12.20      0.79 o 
  -3   2  11      439.36      463.72      4.31 o 
  -2   2  11      121.67      140.30      3.04 o 
  -1   2  11      484.79      500.20      5.75 o 
   0   2  11      213.80      236.10      3.51 o 
   1   2  11      454.47      447.30      4.97 o 
   2   2  11       10.06        6.90      0.63 o 
   3   2  11       79.22       94.61      1.83 o 
   4   2  11      370.65      363.78      4.14 o 
   5   2  11      251.81      248.34      4.14 o 
   6   2  11      825.65      778.16      7.51 o 
   7   2  11      431.96      430.89      4.95 o 
   8   2  11      274.97      254.90      3.98 o 
   9   2  11       33.85       30.93      1.69 o 
  10   2  11        3.30        5.67      1.12 o 
  11   2  11        5.26        6.72      1.33 o 
  12   2  11        3.04        4.41      1.41 o 
  13   2  11       20.98       25.84      2.22 o 
 -14   3  11        4.62        5.12      1.54 o 
 -13   3  11        3.29        1.69      1.38 o 
 -12   3  11        0.91        0.10      1.37 o 
 -11   3  11       31.50       30.69      2.05 o 
 -10   3  11       62.42       60.01      2.21 o 
  -9   3  11      158.81      142.97      3.07 o 
  -8   3  11       41.65       44.71      2.47 o 
  -7   3  11       15.70       21.55      1.27 o 
  -6   3  11      114.37      108.39      2.25 o 
  -5   3  11      409.33      405.44      4.17 o 
  -4   3  11      305.81      296.29      3.51 o 
  -3   3  11       23.64       25.56      1.09 o 
  -2   3  11       81.68       79.18      1.52 o 
  -1   3  11      101.60      103.53      2.02 o 
   0   3  11       73.93       82.47      2.02 o 
   1   3  11       36.16       33.87      1.54 o 
   2   3  11      482.80      515.58      7.28 o 
   3   3  11       75.10       75.77      3.46 o 
   4   3  11        5.96        6.61      1.00 o 
   5   3  11      180.03      173.24      3.76 o 
   6   3  11       60.78       58.21      2.32 o 
   7   3  11        5.17        3.37      1.02 o 
   8   3  11       92.84       85.30      3.29 o 
   9   3  11        3.04        3.50      1.31 o 
  10   3  11       14.64       16.76      2.58 o 
  11   3  11       14.68       15.97      2.44 o 
  12   3  11       15.53       18.28      2.17 o 
  13   3  11        3.91        4.23      1.77 o 
 -13   4  11        9.16       12.55      2.19 o 
 -12   4  11       22.92       23.70      3.10 o 
 -11   4  11        2.11        1.28      1.33 o 
 -10   4  11       54.29       53.83      2.87 o 
  -9   4  11       18.51       18.01      1.42 o 
  -8   4  11        7.15        3.35      0.93 o 
  -7   4  11       10.57       10.12      1.06 o 
  -6   4  11       34.62       41.53      1.55 o 
  -5   4  11       26.31       28.51      1.25 o 
  -4   4  11       23.60       19.27      1.10 o 
  -3   4  11        9.09        8.11      0.68 o 
  -2   4  11       54.27       50.87      1.27 o 
  -1   4  11       69.23       65.77      2.11 o 
   0   4  11       30.35       33.91      1.45 o 
   1   4  11      308.57      303.69      4.52 o 
   2   4  11      140.72      143.45      3.18 o 
   3   4  11       41.49       42.81      2.26 o 
   4   4  11       16.97       19.07      1.35 o 
   5   4  11       54.10       56.61      4.23 o 
   6   4  11       51.24       55.84      5.27 o 
   7   4  11       50.26       52.88      2.36 o 
   8   4  11       28.30       32.78      1.99 o 
   9   4  11        0.01        0.65      1.26 o 
  10   4  11        0.56        2.47      1.51 o 
  11   4  11       11.80       12.18      2.19 o 
  12   4  11        4.90        4.48      1.93 o 
 -12   5  11        0.24        2.03      1.30 o 
 -11   5  11       30.66       28.58      2.31 o 
 -10   5  11       12.22       14.81      1.71 o 
  -9   5  11       28.74       31.32      2.48 o 
  -8   5  11        1.31        3.01      1.14 o 
  -7   5  11       36.62       33.97      2.16 o 
  -6   5  11      132.60      129.75      3.48 o 
  -5   5  11        8.54        7.96      1.23 o 
  -4   5  11       44.62       44.93      2.07 o 
  -3   5  11      231.50      200.22      6.45 o 
  -2   5  11       28.57       39.15      2.15 o 
  -1   5  11      295.65      256.69      5.95 o 
   0   5  11      114.43      119.04      4.25 o 
   1   5  11        3.23        0.79      0.98 o 
   2   5  11       46.95       48.08      2.33 o 
   3   5  11       94.34       98.39      4.65 o 
   4   5  11        9.18        5.45      1.66 o 
   5   5  11       19.90       19.40      2.64 o 
   6   5  11       15.56        9.55      3.82 o 
   7   5  11       10.27       10.26      2.48 o 
   8   5  11        3.43        1.31      1.59 o 
   9   5  11        5.84        3.65      1.88 o 
  10   5  11        2.34        2.89      1.60 o 
  11   5  11       23.66       28.97      3.11 o 
 -11   6  11        1.54        4.46      1.64 o 
 -10   6  11       56.16       54.82      4.91 o 
  -9   6  11       55.41       63.48      4.11 o 
  -8   6  11       31.76       37.91      2.64 o 
  -7   6  11       61.15       61.98      3.65 o 
  -6   6  11        3.92        4.33      1.27 o 
  -5   6  11       78.37       71.89      3.27 o 
  -4   6  11        0.91        0.13      0.98 o 
  -3   6  11        8.71        7.03      1.47 o 
  -2   6  11      117.70      118.69      4.17 o 
  -1   6  11       69.68       73.86      3.34 o 
   0   6  11       51.70       50.69      2.85 o 
   1   6  11       17.00       13.40      2.11 o 
   2   6  11       13.05        9.67      2.27 o 
   3   6  11       29.68       30.84      3.31 o 
   4   6  11       15.03       12.55      2.25 o 
   5   6  11        3.75        5.77      1.87 o 
   6   6  11        0.27       -1.65      1.54 o 
   7   6  11        6.55        6.38      2.25 o 
   8   6  11        0.85        0.15      1.60 o 
   9   6  11        3.73        2.99      1.90 o 
  10   6  11       10.97       11.68      3.65 o 
  -9   7  11       48.02       54.93      3.25 o 
  -8   7  11       21.30       20.35      2.24 o 
  -7   7  11       22.45       26.22      3.10 o 
  -6   7  11       66.68       71.53      3.59 o 
  -5   7  11       18.62       20.14      2.25 o 
  -4   7  11       23.24       22.17      2.48 o 
  -3   7  11       32.11       33.74      3.20 o 
  -2   7  11        6.06        4.79      1.56 o 
  -1   7  11        3.79        3.61      1.39 o 
   0   7  11       35.64       32.53      3.29 o 
   1   7  11       23.51       24.53      3.42 o 
   2   7  11        9.82       12.66      5.73 o 
   3   7  11       17.97       19.26      4.18 o 
   4   7  11        5.17        2.82      1.74 o 
   5   7  11        0.50        0.04      1.72 o 
   6   7  11       25.45       24.07      3.48 o 
   7   7  11       28.79       34.70      3.67 o 
   8   7  11       23.19       24.27      3.28 o 
  -7   8  11        1.93        4.82      1.65 o 
  -6   8  11        1.43        2.44      1.54 o 
  -5   8  11        6.76        7.79      1.94 o 
  -4   8  11        4.67        4.68      2.28 o 
  -3   8  11       54.55       57.51      6.15 o 
  -2   8  11        1.28        2.87      1.55 o 
  -1   8  11        5.16        2.76      1.47 o 
   0   8  11        2.99        3.72      1.52 o 
   1   8  11        2.17        2.13      4.18 o 
   2   8  11        1.60        0.07      1.73 o 
   3   8  11       15.13       20.40      3.08 o 
   4   8  11       12.50       11.76      2.71 o 
   5   8  11       34.60       38.40      7.40 o 
   6   8  11       48.97       58.91      5.58 o 
  -1   9  11       13.05        9.12      1.99 o 
   0   9  11       27.81       32.01      5.80 o 
 -15   0  12        3.07       10.45      2.58 o 
 -14   0  12        4.62        5.90      1.85 o 
 -13   0  12        0.65        0.93      1.17 o 
 -12   0  12       17.07       20.50      1.86 o 
 -11   0  12       39.30       38.07      2.19 o 
 -10   0  12      211.69      203.60      4.27 o 
  -9   0  12       61.41       62.16      2.21 o 
  -8   0  12      546.83      530.95      6.90 o 
  -7   0  12        2.28        1.78      0.77 o 
  -6   0  12        2.60        3.56      0.66 o 
  -5   0  12        6.63        7.69      0.75 o 
  -4   0  12       29.91       29.61      1.14 o 
  -3   0  12        0.15       -0.18      0.40 o 
  -2   0  12       56.17       45.43      1.29 o 
  -1   0  12       36.24       36.29      1.76 o 
   0   0  12      186.39      219.38      3.49 o 
   1   0  12       43.55       39.79      1.57 o 
   2   0  12        1.89        6.24      0.85 o 
   3   0  12      158.32      162.20      3.30 o 
   4   0  12       43.13       35.97      3.24 o 
   5   0  12       94.67      105.03      2.20 o 
   6   0  12       71.06       66.17      2.13 o 
   7   0  12       94.88       97.27      4.22 o 
   8   0  12       28.00       26.81      1.82 o 
   9   0  12        3.17        4.54      1.23 o 
  10   0  12        0.76        1.36      1.16 o 
  11   0  12        0.93        1.78      1.25 o 
  12   0  12        0.21        0.53      1.25 o 
  13   0  12        9.36       12.28      3.74 o 
 -14   1  12        3.88        4.92      1.46 o 
 -13   1  12       15.65       18.15      1.73 o 
 -12   1  12       28.39       28.86      2.25 o 
 -11   1  12      121.88      121.71      2.68 o 
 -10   1  12       29.40       29.20      1.23 o 
  -9   1  12      297.76      293.80      3.56 o 
  -8   1  12        8.16        9.15      0.73 o 
  -7   1  12      284.93      286.59      2.79 o 
  -6   1  12      151.33      150.95      1.86 o 
  -5   1  12      251.12      241.24      2.32 o 
  -4   1  12       42.90       43.31      0.95 o 
  -3   1  12       79.29       88.67      1.32 o 
  -2   1  12      194.16      192.70      2.08 o 
  -1   1  12      226.49      235.19      2.33 o 
   0   1  12      181.65      193.55      2.25 o 
   1   1  12      218.69      227.44      2.53 o 
   2   1  12      318.15      326.58      3.07 o 
   3   1  12      112.28      126.81      1.84 o 
   4   1  12      130.64      141.01      1.94 o 
   5   1  12      101.13      101.13      1.79 o 
   6   1  12      106.29      109.52      1.93 o 
   7   1  12       19.44       23.49      1.12 o 
   8   1  12        1.61        0.88      0.65 o 
   9   1  12       23.87       20.59      1.69 o 
  10   1  12       22.86       22.98      1.69 o 
  11   1  12       18.15       21.18      1.82 o 
  12   1  12        2.93        1.56      1.25 o 
  13   1  12        1.62        4.20      1.56 o 
 -14   2  12       20.38       23.76      3.82 o 
 -13   2  12        5.38        5.61      1.28 o 
 -12   2  12        4.70        2.22      1.04 o 
 -11   2  12        8.46        8.06      1.24 o 
 -10   2  12       99.44       94.98      2.44 o 
  -9   2  12       60.81       60.21      1.73 o 
  -8   2  12      100.60       92.49      1.88 o 
  -7   2  12       77.52       71.55      1.61 o 
  -6   2  12      282.14      286.35      3.38 o 
  -5   2  12       64.13       67.05      1.34 o 
  -4   2  12      196.69      188.80      2.16 o 
  -3   2  12      472.11      502.63      4.66 o 
  -2   2  12      389.31      397.93      3.57 o 
  -1   2  12       16.11       14.65      1.03 o 
   0   2  12      219.22      213.94      3.42 o 
   1   2  12       55.25       56.27      1.85 o 
   2   2  12      291.56      294.96      3.56 o 
   3   2  12      258.37      266.03      3.87 o 
   4   2  12      385.16      389.60      4.43 o 
   5   2  12       14.36       15.33      1.12 o 
   6   2  12       71.54       68.53      1.85 o 
   7   2  12       13.19       14.95      1.09 o 
   8   2  12       39.73       37.79      1.70 o 
   9   2  12       14.48       15.41      1.40 o 
  10   2  12       15.53       16.68      1.51 o 
  11   2  12       17.57       20.05      1.92 o 
  12   2  12        2.52        2.98      1.34 o 
  13   2  12       24.72       29.16      4.48 o 
 -14   3  12       23.21       25.84      2.36 o 
 -13   3  12        3.59        3.12      1.39 o 
 -12   3  12        6.42        4.74      1.57 o 
 -11   3  12       15.30       17.86      3.20 o 
 -10   3  12       23.80       22.45      1.72 o 
  -9   3  12        3.71        3.85      1.02 o 
  -8   3  12       41.38       33.97      1.78 o 
  -7   3  12      228.53      224.30      3.74 o 
  -6   3  12       41.51       37.98      1.61 o 
  -5   3  12      242.06      247.98      3.69 o 
  -4   3  12      168.63      167.78      2.64 o 
  -3   3  12       44.28       45.57      1.43 o 
  -2   3  12       27.13       27.98      1.13 o 
  -1   3  12       54.85       51.47      1.71 o 
   0   3  12      199.18      202.91      6.03 o 
   1   3  12      305.00      303.56      6.49 o 
   2   3  12      190.80      189.97      4.43 o 
   3   3  12       96.73       97.39      2.64 o 
   4   3  12      227.03      211.07      4.16 o 
   5   3  12       33.88       35.19      1.96 o 
   6   3  12        0.22        0.88      0.94 o 
   7   3  12       50.87       51.31      2.80 o 
   8   3  12       11.54       10.78      1.36 o 
   9   3  12       36.27       42.95      2.99 o 
  10   3  12       36.83       37.65      3.02 o 
  11   3  12        1.36        0.32      1.38 o 
  12   3  12       61.25       67.84      5.84 o 
 -13   4  12        6.05        6.42      1.79 o 
 -12   4  12        1.23        4.09      1.53 o 
 -11   4  12        1.23        1.04      1.15 o 
 -10   4  12       37.19       37.33      1.95 o 
  -9   4  12        8.80        7.25      1.20 o 
  -8   4  12        8.26        9.78      1.15 o 
  -7   4  12       50.01       43.32      1.77 o 
  -6   4  12       37.61       35.25      1.78 o 
  -5   4  12       28.79       23.55      1.49 o 
  -4   4  12       39.96       34.58      1.27 o 
  -3   4  12      134.05      144.10      2.32 o 
  -2   4  12      209.33      207.87      3.03 o 
  -1   4  12       48.09       48.54      1.62 o 
   0   4  12       26.42       24.76      1.39 o 
   1   4  12      145.46      145.97      3.37 o 
   2   4  12       68.34       65.81      2.86 o 
   3   4  12      247.72      246.13      5.91 o 
   4   4  12       67.83       59.46      3.49 o 
   5   4  12       28.94       25.21      2.07 o 
   6   4  12        0.61       -0.01      1.17 o 
   7   4  12        5.47        5.90      1.30 o 
   8   4  12       13.92       12.43      1.48 o 
   9   4  12       38.90       36.78      2.88 o 
  10   4  12        6.00        8.67      2.87 o 
  11   4  12        7.49       12.35      2.33 o 
  12   4  12       10.78       10.31      2.73 o 
 -12   5  12        0.20        0.08      1.31 o 
 -11   5  12       23.59       27.54      2.28 o 
 -10   5  12       13.78       15.33      1.79 o 
  -9   5  12       38.21       44.09      4.70 o 
  -8   5  12        0.06        4.66      1.28 o 
  -7   5  12       21.72       27.43      2.03 o 
  -6   5  12       47.09       54.87      3.15 o 
  -5   5  12       17.59       22.07      1.69 o 
  -4   5  12      113.85      109.61      4.17 o 
  -3   5  12      190.86      175.91      4.23 o 
  -2   5  12      346.32      347.69      9.35 o 
  -1   5  12       23.94       28.55      2.27 o 
   0   5  12      163.02      152.98      4.59 o 
   1   5  12        9.34        9.43      1.27 o 
   2   5  12       99.02       91.51      4.57 o 
   3   5  12        3.13        4.01      1.73 o 
   4   5  12        7.99        4.65      1.68 o 
   5   5  12       55.02       49.74      3.46 o 
   6   5  12        5.75        3.92      1.88 o 
   7   5  12       22.41       26.18      6.84 o 
   8   5  12        8.95        8.07      2.04 o 
   9   5  12        3.01        3.31      1.80 o 
  10   5  12        1.65        1.96      1.53 o 
  11   5  12        8.58        7.86      3.37 o 
 -11   6  12        0.76        2.32      1.58 o 
 -10   6  12       35.74       45.06      3.10 o 
  -9   6  12        6.27        8.70      1.76 o 
  -8   6  12       15.61       14.58      2.38 o 
  -7   6  12       55.60       53.59      2.83 o 
  -6   6  12        3.84        2.29      1.18 o 
  -5   6  12        0.08        1.39      1.20 o 
  -4   6  12        0.33        1.76      1.10 o 
  -3   6  12       15.98       15.11      2.12 o 
  -2   6  12       34.05       40.48      2.79 o 
  -1   6  12       28.79       23.74      2.27 o 
   0   6  12       12.49       15.81      3.18 o 
   1   6  12       41.62       37.59      2.70 o 
   2   6  12      122.00      116.10      6.72 o 
   3   6  12        3.01        3.40      1.76 o 
   4   6  12        2.28        2.53      1.74 o 
   5   6  12        4.40        3.91      1.84 o 
   6   6  12       13.73       16.02      2.84 o 
   7   6  12        1.83        1.25      1.89 o 
   8   6  12        1.39        0.81      1.70 o 
   9   6  12        1.69        2.23      1.97 o 
  -9   7  12        8.85       11.51      2.02 o 
  -8   7  12        5.22       10.14      2.05 o 
  -7   7  12       22.02       23.54      2.54 o 
  -6   7  12       37.28       41.23      6.29 o 
  -5   7  12       18.83       14.94      3.10 o 
  -4   7  12       33.39       35.32      3.00 o 
  -3   7  12        3.07        3.95      1.47 o 
  -2   7  12       28.59       24.69      2.59 o 
  -1   7  12        8.72        9.46      2.62 o 
   0   7  12       14.53       14.73      2.94 o 
   1   7  12       17.38       19.28      3.20 o 
   2   7  12       10.18        9.47      2.51 o 
   3   7  12        8.78        8.48      2.40 o 
   4   7  12       16.84       21.08      3.12 o 
   5   7  12        0.73        3.32      1.99 o 
   6   7  12        5.63        5.61      2.17 o 
   7   7  12       12.45       16.14      3.32 o 
   8   7  12        2.83        2.38      2.01 o 
  -7   8  12       15.18       15.29      2.27 o 
  -6   8  12       27.40       29.66      7.05 o 
  -5   8  12        7.94        7.92      2.06 o 
  -4   8  12        3.33        3.84      1.73 o 
  -3   8  12        5.13        6.94      2.30 o 
  -2   8  12        7.61        9.46      2.16 o 
  -1   8  12       14.91       14.61      4.94 o 
   0   8  12        3.86        6.70      1.80 o 
   1   8  12       13.47        8.71      2.61 o 
   2   8  12        3.38        1.94      1.87 o 
   3   8  12        1.59        0.44      1.86 o 
   4   8  12       40.66       48.66      4.60 o 
   5   8  12       15.95       14.57      3.14 o 
 -14   0  13       14.26       13.60      1.99 o 
 -13   0  13        0.08       -0.48      1.25 o 
 -12   0  13        8.65       10.77      1.64 o 
 -11   0  13        1.76        1.69      1.07 o 
 -10   0  13        3.06        0.90      1.02 o 
  -9   0  13       31.05       30.99      1.78 o 
  -8   0  13       62.44       61.80      2.67 o 
  -7   0  13       47.16       45.50      1.57 o 
  -6   0  13      338.92      348.31      4.36 o 
  -5   0  13       24.31       26.70      1.27 o 
  -4   0  13      274.34      297.49      3.96 o 
  -3   0  13      123.97      122.49      2.26 o 
  -2   0  13       13.85       11.67      0.99 o 
  -1   0  13       65.85       66.43      2.26 o 
   0   0  13       16.85       17.90      1.05 o 
   1   0  13      107.99      107.67      6.87 o 
   2   0  13        0.92        0.66      0.62 o 
   3   0  13      483.14      501.45      7.15 o 
   4   0  13      264.28      246.48      4.51 o 
   5   0  13       43.13       39.69      1.82 o 
   6   0  13      213.96      191.25      3.98 o 
   7   0  13        1.98        1.64      0.99 o 
   8   0  13      110.84      111.67      4.21 o 
   9   0  13       57.28       55.41      2.63 o 
  10   0  13        3.27        4.27      1.34 o 
  11   0  13        8.80        7.57      1.55 o 
  12   0  13       22.96       22.04      3.61 o 
  13   0  13        0.07        5.89      3.16 o 
 -14   1  13       12.47       12.35      2.03 o 
 -13   1  13        4.65        4.66      1.84 o 
 -12   1  13       46.55       50.04      2.23 o 
 -11   1  13       41.64       43.14      1.93 o 
 -10   1  13       55.23       55.44      2.06 o 
  -9   1  13      108.06      103.59      2.01 o 
  -8   1  13       41.41       42.60      1.26 o 
  -7   1  13       23.74       27.98      0.99 o 
  -6   1  13       93.65       96.62      1.56 o 
  -5   1  13      321.41      342.20      3.22 o 
  -4   1  13      247.00      252.13      2.49 o 
  -3   1  13      197.11      195.14      2.13 o 
  -2   1  13       30.36       32.15      0.86 o 
  -1   1  13      272.39      277.71      2.68 o 
   0   1  13       34.49       34.42      1.01 o 
   1   1  13       40.73       33.17      0.96 o 
   2   1  13      111.73      103.18      1.65 o 
   3   1  13       25.14       25.60      0.87 o 
   4   1  13      215.85      209.10      2.68 o 
   5   1  13      511.74      497.54      5.46 o 
   6   1  13      133.86      136.01      2.21 o 
   7   1  13       61.14       60.38      1.81 o 
   8   1  13       17.97       15.58      1.07 o 
   9   1  13       23.02       22.51      1.29 o 
  10   1  13       11.78       13.86      1.43 o 
  11   1  13       22.28       26.87      3.15 o 
  12   1  13        6.57        5.49      1.58 o 
  13   1  13        6.75        7.92      1.76 o 
 -14   2  13       17.32       18.16      1.87 o 
 -13   2  13        8.39        7.83      1.36 o 
 -12   2  13       44.30       48.06      2.93 o 
 -11   2  13       30.98       27.51      2.26 o 
 -10   2  13       66.33       64.36      2.05 o 
  -9   2  13       49.71       48.96      1.62 o 
  -8   2  13       39.45       35.38      1.33 o 
  -7   2  13      149.62      150.90      2.45 o 
  -6   2  13       48.40       50.91      1.81 o 
  -5   2  13      111.77      130.24      1.95 o 
  -4   2  13      325.63      334.25      3.18 o 
  -3   2  13      158.37      154.94      1.91 o 
  -2   2  13      425.12      427.09      3.73 o 
  -1   2  13       14.70       14.38      0.78 o 
   0   2  13       95.46       88.63      1.54 o 
   1   2  13       59.17       46.08      1.88 o 
   2   2  13        6.57        4.23      0.62 o 
   3   2  13      339.46      337.38      4.20 o 
   4   2  13      776.46      756.07      7.64 o 
   5   2  13      933.86      944.25      8.07 o 
   6   2  13      328.20      302.98      3.72 o 
   7   2  13       23.25       23.14      1.88 o 
   8   2  13       19.76       21.20      1.50 o 
   9   2  13       14.26       15.80      1.44 o 
  10   2  13        3.28        4.57      1.17 o 
  11   2  13       14.13       13.55      1.73 o 
  12   2  13       17.32       20.72      3.09 o 
 -14   3  13        3.41        4.95      1.53 o 
 -13   3  13       11.10        9.15      1.73 o 
 -12   3  13       14.68       14.11      2.17 o 
 -11   3  13       31.81       31.66      2.59 o 
 -10   3  13        3.98        3.54      1.09 o 
  -9   3  13       25.73       20.35      2.08 o 
  -8   3  13       61.85       61.39      2.14 o 
  -7   3  13        1.22        1.14      0.92 o 
  -6   3  13      109.30      108.33      2.52 o 
  -5   3  13      107.04       97.01      2.25 o 
  -4   3  13      178.33      179.04      3.15 o 
  -3   3  13        3.31        4.03      0.64 o 
  -2   3  13       17.91       13.91      0.93 o 
  -1   3  13      195.73      188.82      3.61 o 
   0   3  13      316.83      327.72      5.43 o 
   1   3  13      347.78      342.07      5.32 o 
   2   3  13      555.09      551.50      8.20 o 
   3   3  13      129.86      124.47      6.30 o 
   4   3  13     1042.06     1029.48     12.28 o 
   5   3  13      124.35      112.24      3.13 o 
   6   3  13       36.83       42.47      3.18 o 
   7   3  13       11.21        8.63      1.52 o 
   8   3  13        0.18       -0.08      0.91 o 
   9   3  13       22.76       23.96      3.29 o 
  10   3  13       34.11       36.66      4.62 o 
  11   3  13       23.85       25.72      2.36 o 
  12   3  13       20.48       18.08      2.53 o 
 -13   4  13        3.01        2.62      1.70 o 
 -12   4  13        8.82       11.02      1.98 o 
 -11   4  13        0.06        0.91      1.24 o 
 -10   4  13       28.30       25.59      2.09 o 
  -9   4  13       11.86       12.73      1.32 o 
  -8   4  13       27.51       27.35      1.61 o 
  -7   4  13      107.05      107.34      2.59 o 
  -6   4  13       16.54       15.06      1.33 o 
  -5   4  13      121.16      128.06      2.91 o 
  -4   4  13       87.64       72.17      2.15 o 
  -3   4  13        4.03        8.29      0.90 o 
  -2   4  13      185.94      162.99      2.76 o 
  -1   4  13      607.93      629.59      8.04 o 
   0   4  13      158.34      154.64      3.74 o 
   1   4  13      178.23      187.17      4.70 o 
   2   4  13      102.55       99.48      3.91 o 
   3   4  13      490.12      457.36      9.15 o 
   4   4  13       60.57       62.24      2.95 o 
   5   4  13       65.21       71.93      2.63 o 
   6   4  13       38.41       42.34      2.24 o 
   7   4  13       12.68       15.23      1.65 o 
   8   4  13        9.82       10.60      1.48 o 
   9   4  13       14.27       11.34      2.05 o 
  10   4  13       45.70       40.42      3.28 o 
  11   4  13       11.49       12.64      2.37 o 
 -12   5  13        5.75        4.37      1.61 o 
 -11   5  13       23.71       27.81      2.79 o 
 -10   5  13       40.14       45.54      2.62 o 
  -9   5  13       17.35       20.82      2.11 o 
  -8   5  13       14.51       14.71      1.82 o 
  -7   5  13       12.23       14.07      1.72 o 
  -6   5  13        6.03        6.69      1.25 o 
  -5   5  13       78.74       76.17      3.39 o 
  -4   5  13       39.05       24.68      2.19 o 
  -3   5  13      243.46      211.53      6.05 o 
  -2   5  13        5.97        5.11      1.43 o 
  -1   5  13      110.13      109.52      4.00 o 
   0   5  13       58.88       59.22      2.70 o 
   1   5  13       38.00       41.25      3.14 o 
   2   5  13      116.62      108.93      6.42 o 
   3   5  13       35.69       36.21      3.78 o 
   4   5  13       55.69       57.62      3.65 o 
   5   5  13       90.52       94.34      4.44 o 
   6   5  13       17.87       17.16      3.03 o 
   7   5  13       17.86       16.65      2.98 o 
   8   5  13        6.05        7.50      1.61 o 
   9   5  13       20.65       18.21      2.21 o 
  10   5  13        1.15        4.58      1.72 o 
 -11   6  13       23.48       26.26      2.77 o 
 -10   6  13       28.95       30.74      2.75 o 
  -9   6  13       19.89       23.43      2.36 o 
  -8   6  13       20.60       20.09      2.12 o 
  -7   6  13       25.81       25.19      2.20 o 
  -6   6  13       39.94       38.52      3.02 o 
  -5   6  13       25.72       20.18      2.15 o 
  -4   6  13       30.17       23.27      2.65 o 
  -3   6  13        9.52        8.28      1.87 o 
  -2   6  13       90.91       76.24      3.93 o 
  -1   6  13       17.28       20.96      3.33 o 
   0   6  13       48.23       49.12      3.08 o 
   1   6  13        1.99        0.63      1.42 o 
   2   6  13       14.59       20.73      4.49 o 
   3   6  13        0.56        0.81      1.72 o 
   4   6  13       16.63       17.02      4.22 o 
   5   6  13        6.45        6.36      2.28 o 
   6   6  13        0.56        3.18      2.03 o 
   7   6  13        1.56        5.34      2.22 o 
   8   6  13        0.61        3.49      1.83 o 
   9   6  13       16.95       17.45      3.24 o 
  -9   7  13        7.29        6.28      1.91 o 
  -8   7  13       16.34       17.10      2.40 o 
  -7   7  13        7.31        6.84      3.00 o 
  -6   7  13        3.87        8.12      1.76 o 
  -5   7  13        0.29        0.72      1.54 o 
  -4   7  13       23.65       27.09      2.90 o 
  -3   7  13        2.23        1.69      1.30 o 
  -2   7  13        5.45        3.13      1.42 o 
  -1   7  13        8.05        9.29      1.88 o 
   0   7  13       18.63       18.38      2.90 o 
   1   7  13        3.40        0.63      1.82 o 
   2   7  13        2.67       10.71      3.66 o 
   3   7  13        6.86        8.25      2.33 o 
   4   7  13        2.60       -1.09      1.68 o 
   5   7  13       12.94       11.28      2.79 o 
   6   7  13        4.78        6.49      2.68 o 
   7   7  13       11.10       15.17      3.27 o 
  -6   8  13        0.09        1.36      2.34 o 
  -5   8  13       14.24       16.21      2.63 o 
  -4   8  13        5.18        5.97      1.98 o 
  -3   8  13       15.41       13.18      2.26 o 
  -2   8  13        3.25        3.80      1.79 o 
  -1   8  13        1.34        0.78      1.33 o 
   0   8  13        0.17        1.73      1.49 o 
   1   8  13        6.30        4.48      2.27 o 
   2   8  13       17.80       20.47      3.31 o 
   3   8  13        9.20       11.07      2.92 o 
   4   8  13        5.53        8.04      2.85 o 
 -14   0  14       22.35       22.19      2.52 o 
 -13   0  14        1.84        4.85      1.36 o 
 -12   0  14       12.55       12.68      1.65 o 
 -11   0  14        1.33        0.52      1.07 o 
 -10   0  14       18.28       14.88      1.63 o 
  -9   0  14       53.67       53.98      2.18 o 
  -8   0  14       26.98       22.25      1.52 o 
  -7   0  14        1.51        2.06      0.77 o 
  -6   0  14       62.14       54.15      2.64 o 
  -5   0  14       11.97       12.63      0.99 o 
  -4   0  14        1.12        2.71      0.64 o 
  -3   0  14        0.18        0.81      0.50 o 
  -2   0  14       85.58       81.27      1.94 o 
  -1   0  14        2.19        2.20      0.64 o 
   0   0  14      571.90      553.59      6.82 o 
   1   0  14        0.64        0.67      0.48 o 
   2   0  14      329.86      343.28      5.51 o 
   3   0  14      302.37      289.69      6.02 o 
   4   0  14       65.77       73.80      2.35 o 
   5   0  14       24.79       31.72      2.53 o 
   6   0  14       96.60      102.53      3.03 o 
   7   0  14       20.14       17.48      1.58 o 
   8   0  14        6.22        8.14      1.41 o 
   9   0  14       42.60       36.35      2.28 o 
  10   0  14        4.75        2.41      1.24 o 
  11   0  14        0.10        1.56      1.34 o 
  12   0  14       12.99       14.72      2.00 o 
  13   0  14       23.46       27.01      4.80 o 
 -14   1  14        7.62        7.22      1.47 o 
 -13   1  14       14.44       16.00      1.80 o 
 -12   1  14       13.69       14.69      1.52 o 
 -11   1  14       18.24       18.08      1.73 o 
 -10   1  14       16.07       15.26      1.48 o 
  -9   1  14       11.00       10.52      0.92 o 
  -8   1  14       56.20       56.66      1.43 o 
  -7   1  14       38.03       34.56      1.14 o 
  -6   1  14       57.39       52.35      1.22 o 
  -5   1  14      321.75      319.86      3.07 o 
  -4   1  14      105.10      100.96      1.55 o 
  -3   1  14       16.11       15.15      0.72 o 
  -2   1  14       18.19       16.53      0.75 o 
  -1   1  14       10.34       10.37      0.60 o 
   0   1  14       42.98       44.19      1.80 o 
   1   1  14      101.69      109.93      1.74 o 
   2   1  14      138.09      132.28      2.40 o 
   3   1  14        2.75        3.40      0.52 o 
   4   1  14       44.96       43.97      1.45 o 
   5   1  14      167.19      163.70      2.64 o 
   6   1  14        1.21        0.20      0.57 o 
   7   1  14        3.90        2.72      0.71 o 
   8   1  14       41.33       45.47      2.16 o 
   9   1  14        0.54        0.64      0.92 o 
  10   1  14        1.97        1.80      1.10 o 
  11   1  14       22.42       28.52      2.32 o 
  12   1  14       15.94       15.77      2.03 o 
 -14   2  14        7.90        6.34      2.32 o 
 -13   2  14        3.40        2.22      1.23 o 
 -12   2  14       66.76       63.60      3.25 o 
 -11   2  14        1.03        1.31      0.92 o 
 -10   2  14       51.23       54.25      1.99 o 
  -9   2  14       21.96       21.12      1.46 o 
  -8   2  14        3.84        2.59      0.73 o 
  -7   2  14        9.60        7.81      0.95 o 
  -6   2  14      159.54      153.09      2.34 o 
  -5   2  14       46.97       43.02      1.39 o 
  -4   2  14      285.78      274.82      3.08 o 
  -3   2  14      171.47      178.27      2.35 o 
  -2   2  14       69.98       64.59      2.00 o 
  -1   2  14       72.82       72.77      1.24 o 
   0   2  14      320.30      311.96      4.16 o 
   1   2  14      535.29      520.61      6.75 o 
   2   2  14       46.57       38.24      1.32 o 
   3   2  14       83.62       70.11      2.40 o 
   4   2  14       44.53       46.49      1.67 o 
   5   2  14       15.96       14.58      1.09 o 
   6   2  14       23.38       26.48      1.25 o 
   7   2  14       19.25       21.85      1.32 o 
   8   2  14       16.27       14.75      1.37 o 
   9   2  14       20.61       23.93      1.78 o 
  10   2  14        8.70       10.47      1.58 o 
  11   2  14       33.19       31.61      2.37 o 
  12   2  14       10.26        8.92      2.06 o 
 -13   3  14        6.86       10.09      1.74 o 
 -12   3  14        2.74        2.16      1.29 o 
 -11   3  14       33.64       31.50      2.23 o 
 -10   3  14       33.95       31.74      2.14 o 
  -9   3  14        8.30        8.53      1.21 o 
  -8   3  14       10.34       10.88      1.19 o 
  -7   3  14       77.07       67.71      2.15 o 
  -6   3  14      192.05      182.37      3.34 o 
  -5   3  14       25.65       27.06      1.41 o 
  -4   3  14       37.17       33.18      1.97 o 
  -3   3  14      291.61      288.66      3.98 o 
  -2   3  14       36.21       35.48      1.31 o 
  -1   3  14        1.87        3.90      1.89 o 
   0   3  14       81.68       80.70      2.36 o 
   1   3  14      123.91      134.57      3.47 o 
   2   3  14      840.15      852.24     11.53 o 
   3   3  14       40.84       42.64      2.77 o 
   4   3  14       30.91       29.14      1.85 o 
   5   3  14       36.64       36.14      2.51 o 
   6   3  14        0.91        1.95      0.99 o 
   7   3  14       16.07       17.54      1.72 o 
   8   3  14        8.89        8.66      1.36 o 
   9   3  14        1.41        1.68      1.77 o 
  10   3  14       54.63       71.39      3.32 o 
  11   3  14       21.23       21.67      2.58 o 
  12   3  14       22.70       25.73      2.81 o 
 -13   4  14        1.20        1.91      1.58 o 
 -12   4  14       15.85       20.29      2.46 o 
 -11   4  14       25.39       29.72      4.46 o 
 -10   4  14       58.24       57.25      2.99 o 
  -9   4  14       22.96       21.02      1.71 o 
  -8   4  14        1.71        1.44      0.94 o 
  -7   4  14        5.65        5.71      1.18 o 
  -6   4  14       12.72       10.56      1.24 o 
  -5   4  14        4.77        3.57      0.92 o 
  -4   4  14      500.81      483.39      6.32 o 
  -3   4  14        9.94       11.57      1.13 o 
  -2   4  14       54.23       58.08      2.24 o 
  -1   4  14      247.01      256.70      4.60 o 
   0   4  14       60.10       55.17      2.47 o 
   1   4  14      277.06      262.63      6.69 o 
   2   4  14       64.29       57.74      3.69 o 
   3   4  14       12.08        5.75      1.72 o 
   4   4  14      112.38      117.29      3.96 o 
   5   4  14       10.41       10.05      1.40 o 
   6   4  14       34.88       36.90      3.08 o 
   7   4  14        0.11        1.60      1.45 o 
   8   4  14        3.36        1.98      1.46 o 
   9   4  14        2.76        1.61      1.69 o 
  10   4  14       27.30       25.92      2.82 o 
  11   4  14       21.92       22.10      2.78 o 
 -12   5  14       19.29       22.90      3.43 o 
 -11   5  14       34.43       36.25      3.55 o 
 -10   5  14        9.40       10.32      1.78 o 
  -9   5  14       12.65        9.47      1.71 o 
  -8   5  14        0.31        0.49      1.14 o 
  -7   5  14        4.91        4.39      1.42 o 
  -6   5  14        2.09        2.37      1.05 o 
  -5   5  14       35.84       27.40      2.13 o 
  -4   5  14        9.81        9.98      2.29 o 
  -3   5  14       45.87       54.94      3.22 o 
  -2   5  14       20.65       13.15      1.91 o 
  -1   5  14       71.85       80.69      3.78 o 
   0   5  14       11.18       10.37      1.39 o 
   1   5  14      135.25      123.74      5.97 o 
   2   5  14       26.34       26.35      5.59 o 
   3   5  14       21.61       16.10      2.74 o 
   4   5  14        7.56        9.67      2.01 o 
   5   5  14       12.28        8.28      3.01 o 
   6   5  14        3.42        4.98      1.91 o 
   7   5  14       14.61       15.20      2.86 o 
   8   5  14       17.21       19.37      2.31 o 
   9   5  14       21.52       19.88      2.18 o 
  10   5  14        4.09        3.48      1.94 o 
 -10   6  14        0.29        1.50      1.56 o 
  -9   6  14        1.72        2.53      1.50 o 
  -8   6  14       13.89       13.61      1.91 o 
  -7   6  14       14.27       11.85      2.07 o 
  -6   6  14       61.28       69.14      8.10 o 
  -5   6  14       16.24       17.13      2.06 o 
  -4   6  14        1.48        2.27      1.49 o 
  -3   6  14       16.90       17.01      2.45 o 
  -2   6  14       18.09       20.58      2.51 o 
  -1   6  14       34.44       34.34      2.96 o 
   0   6  14        8.19        5.26      1.71 o 
   1   6  14        2.14        1.60      1.74 o 
   2   6  14        8.10        6.74      2.38 o 
   3   6  14        9.38       17.60      3.34 o 
   4   6  14       11.61        7.06      2.28 o 
   5   6  14        5.08        5.16      2.22 o 
   6   6  14        1.92        6.22      2.27 o 
   7   6  14       10.89       16.47      3.35 o 
   8   6  14        0.81       -0.44      1.95 o 
   9   6  14        1.60        2.52      2.08 o 
  -8   7  14       10.87       11.10      2.13 o 
  -7   7  14        9.96        5.84      1.75 o 
  -6   7  14       13.54       15.50      2.58 o 
  -5   7  14       10.94       11.05      2.27 o 
  -4   7  14        8.32        9.70      2.03 o 
  -3   7  14        0.89       -1.01      1.31 o 
  -2   7  14       10.36       15.12      3.20 o 
  -1   7  14       13.94       16.55      2.41 o 
   0   7  14       10.13       10.77      2.00 o 
   1   7  14        6.30        8.21      2.93 o 
   2   7  14        3.90        3.03      2.13 o 
   3   7  14        9.09        9.52      2.81 o 
   4   7  14        1.93        2.62      2.14 o 
   5   7  14       11.37       13.67      3.48 o 
   6   7  14        0.82        1.29      2.42 o 
   7   7  14       31.16       34.92      6.53 o 
  -5   8  14        3.93        5.11      1.91 o 
  -4   8  14       18.66       23.14      3.73 o 
  -3   8  14        0.87        1.83      1.63 o 
  -2   8  14        0.20        2.62      1.67 o 
  -1   8  14        3.10        3.86      1.70 o 
   0   8  14        4.81        4.60      2.67 o 
   1   8  14        7.28        1.25      2.98 o 
   2   8  14       19.95       19.06      3.08 o 
   3   8  14        1.25       -0.32      2.21 o 
   4   8  14       22.62       26.98      6.68 o 
 -14   0  15       38.67       41.60      4.37 o 
 -13   0  15        9.92        9.13      2.04 o 
 -12   0  15        0.45        0.45      1.16 o 
 -11   0  15       49.10       52.33      2.59 o 
 -10   0  15       71.47       71.16      2.82 o 
  -9   0  15        0.06       -0.84      0.87 o 
  -8   0  15      303.88      306.81      5.03 o 
  -7   0  15       81.03       77.35      2.18 o 
  -6   0  15      323.83      319.39      4.30 o 
  -5   0  15      182.19      159.48      2.94 o 
  -4   0  15      116.58      104.44      2.64 o 
  -3   0  15        0.17       -0.17      0.51 o 
  -2   0  15       77.71       71.50      2.01 o 
  -1   0  15       14.93       13.40      1.22 o 
   0   0  15       30.21       28.95      1.57 o 
   1   0  15       58.27       61.25      1.66 o 
   2   0  15       75.66       95.03      2.74 o 
   3   0  15       36.32       36.90      1.95 o 
   4   0  15       22.25       15.17      1.36 o 
   5   0  15        0.61        1.51      0.98 o 
   6   0  15       83.91       78.49      2.58 o 
   7   0  15       70.47       70.10      3.06 o 
   8   0  15        5.48        4.55      1.26 o 
   9   0  15        9.02        7.88      1.48 o 
  10   0  15       39.95       49.80      2.70 o 
  11   0  15        1.62        1.68      2.67 o 
  12   0  15        5.62       10.72      3.37 o 
 -14   1  15        0.97        2.29      1.23 o 
 -13   1  15        1.35        1.32      1.16 o 
 -12   1  15       55.91       57.17      2.54 o 
 -11   1  15       40.67       43.55      2.42 o 
 -10   1  15       52.84       51.97      1.92 o 
  -9   1  15       97.85       96.63      2.01 o 
  -8   1  15        8.36        9.95      0.89 o 
  -7   1  15      230.33      240.44      2.94 o 
  -6   1  15      142.11      136.17      1.95 o 
  -5   1  15       51.09       46.19      1.15 o 
  -4   1  15       99.84       96.77      1.57 o 
  -3   1  15       98.73      109.17      1.73 o 
  -2   1  15       23.64       27.94      0.90 o 
  -1   1  15       89.17       95.34      1.56 o 
   0   1  15      122.54      134.72      1.89 o 
   1   1  15       72.03       75.80      1.49 o 
   2   1  15      102.31      105.00      2.05 o 
   3   1  15      108.85      102.22      2.08 o 
   4   1  15        0.94        0.46      0.54 o 
   5   1  15      149.53      136.49      2.24 o 
   6   1  15        7.97        6.48      1.03 o 
   7   1  15       94.13       93.96      2.77 o 
   8   1  15       16.46       14.05      1.28 o 
   9   1  15       19.45       20.84      1.63 o 
  10   1  15        3.24        4.00      1.25 o 
  11   1  15        9.13       12.40      1.80 o 
  12   1  15        0.18        1.26      1.34 o 
 -14   2  15        3.23        2.61      1.28 o 
 -13   2  15        1.43        1.48      1.22 o 
 -12   2  15        4.84        5.48      1.24 o 
 -11   2  15        7.18        6.42      1.17 o 
 -10   2  15       26.73       27.54      1.58 o 
  -9   2  15      151.79      153.14      2.97 o 
  -8   2  15        7.36        7.43      0.87 o 
  -7   2  15       16.13       14.95      1.49 o 
  -6   2  15       67.10       65.45      1.58 o 
  -5   2  15       22.95       20.59      0.99 o 
  -4   2  15       19.39       18.06      1.25 o 
  -3   2  15      157.50      153.87      2.23 o 
  -2   2  15       45.50       51.47      1.23 o 
  -1   2  15       68.35       63.97      1.37 o 
   0   2  15      251.24      253.71      3.39 o 
   1   2  15      262.79      254.85      3.51 o 
   2   2  15       17.93       14.50      1.02 o 
   3   2  15      145.64      143.63      2.64 o 
   4   2  15       73.74       71.55      1.87 o 
   5   2  15       60.89       55.90      1.73 o 
   6   2  15       51.70       53.21      2.08 o 
   7   2  15       17.59       18.00      1.19 o 
   8   2  15       33.51       31.21      2.20 o 
   9   2  15        4.42        6.72      1.27 o 
  10   2  15       28.87       31.41      2.23 o 
  11   2  15        8.39        6.56      1.69 o 
  12   2  15        1.46        2.87      1.38 o 
 -13   3  15        1.54        2.60      1.54 o 
 -12   3  15        5.71        6.21      1.50 o 
 -11   3  15        8.11        9.84      1.55 o 
 -10   3  15       47.76       50.23      2.71 o 
  -9   3  15       31.64       29.80      1.80 o 
  -8   3  15       77.20       73.18      3.02 o 
  -7   3  15       13.91       10.31      1.16 o 
  -6   3  15      118.79      103.69      2.54 o 
  -5   3  15       21.61       18.76      1.46 o 
  -4   3  15       52.89       51.43      1.78 o 
  -3   3  15       33.62       39.36      1.55 o 
  -2   3  15       80.44       76.53      1.98 o 
  -1   3  15        6.08        5.34      0.97 o 
   0   3  15      898.91      920.66     13.36 o 
   1   3  15      469.15      458.25     13.37 o 
   2   3  15     1197.82     1175.89     15.04 o 
   3   3  15       41.77       37.20      2.61 o 
   4   3  15      221.01      216.11      4.88 o 
   5   3  15        9.10       10.48      1.36 o 
   6   3  15       27.78       28.87      2.88 o 
   7   3  15       10.39       10.07      1.51 o 
   8   3  15       31.24       29.76      2.02 o 
   9   3  15       11.36        9.31      1.74 o 
  10   3  15       17.95       17.17      4.48 o 
  11   3  15       23.24       20.93      4.08 o 
 -12   4  15        2.90        3.13      1.61 o 
 -11   4  15       15.70       16.29      2.39 o 
 -10   4  15       19.11       21.91      2.71 o 
  -9   4  15       11.97       10.06      1.46 o 
  -8   4  15        2.90        2.71      1.00 o 
  -7   4  15       32.43       33.87      1.76 o 
  -6   4  15      230.13      214.32      3.76 o 
  -5   4  15       21.27       22.48      2.26 o 
  -4   4  15      162.16      156.47      3.32 o 
  -3   4  15       70.17       72.63      2.56 o 
  -2   4  15       17.55       17.01      1.46 o 
  -1   4  15      173.53      169.85      3.79 o 
   0   4  15      166.55      176.00      5.46 o 
   1   4  15      583.36      580.96     11.13 o 
   2   4  15        3.13        3.36      1.49 o 
   3   4  15      490.55      490.35     17.83 o 
   4   4  15       23.47       24.05      3.24 o 
   5   4  15       15.07       11.85      1.53 o 
   6   4  15        6.08        6.58      1.35 o 
   7   4  15        2.99        4.63      1.29 o 
   8   4  15       36.71       34.58      2.76 o 
   9   4  15       37.88       38.72      5.03 o 
  10   4  15       28.25       28.67      6.18 o 
  11   4  15        1.88        4.75      1.97 o 
 -11   5  15        7.85        8.59      1.86 o 
 -10   5  15       30.58       27.98      4.35 o 
  -9   5  15       19.97       21.44      2.53 o 
  -8   5  15        3.87        3.58      1.50 o 
  -7   5  15       18.08       18.62      2.17 o 
  -6   5  15       11.52       15.76      1.98 o 
  -5   5  15       82.55       78.96      3.20 o 
  -4   5  15       25.30       23.68      2.46 o 
  -3   5  15       63.29       62.53      3.80 o 
  -2   5  15       53.79       57.79      2.44 o 
  -1   5  15       10.54        7.36      1.18 o 
   0   5  15       19.49       17.91      1.23 o 
   1   5  15        5.58       10.60      2.18 o 
   2   5  15       18.70       17.45      2.74 o 
   3   5  15       73.76       67.86      4.57 o 
   4   5  15       16.74       22.07      2.75 o 
   5   5  15        0.34       -0.65      1.34 o 
   6   5  15       10.41        9.18      2.74 o 
   7   5  15       25.45       33.03      5.96 o 
   8   5  15        9.59       10.54      2.37 o 
   9   5  15       33.32       40.74      3.71 o 
  10   5  15        1.45        3.28      1.96 o 
 -10   6  15       21.21       19.80      3.27 o 
  -9   6  15        6.66        7.31      1.87 o 
  -8   6  15       37.15       41.94      3.22 o 
  -7   6  15        1.71        1.57      1.38 o 
  -6   6  15        9.38        9.94      2.47 o 
  -5   6  15       10.79       10.23      2.35 o 
  -4   6  15       23.75       21.11      2.79 o 
  -3   6  15        2.45        3.34      1.51 o 
  -2   6  15        0.04        1.49      1.32 o 
  -1   6  15        1.79        0.96      1.26 o 
   0   6  15        8.26        9.08      1.89 o 
   1   6  15        5.45        3.51      2.13 o 
   2   6  15        1.50        1.38      1.80 o 
   3   6  15        7.68        8.32      1.51 o 
   4   6  15       11.13       10.83      2.53 o 
   5   6  15        6.26        5.60      3.17 o 
   6   6  15       13.01       13.64      2.81 o 
   7   6  15       15.26       10.35      2.89 o 
   8   6  15        9.67       11.00      2.71 o 
  -8   7  15        0.70        0.78      1.58 o 
  -7   7  15        7.91        6.02      2.19 o 
  -6   7  15        0.50        1.31      2.48 o 
  -5   7  15        1.51        2.10      1.66 o 
  -4   7  15        8.20       12.97      2.29 o 
  -3   7  15        2.37        2.28      1.47 o 
  -2   7  15        0.00        1.50      1.38 o 
  -1   7  15        4.01        2.79      1.57 o 
   0   7  15       13.53       11.71      2.30 o 
   1   7  15       24.42       27.77      4.17 o 
   2   7  15        2.97        4.97      2.93 o 
   3   7  15       34.59       39.99      4.08 o 
   4   7  15       14.69       12.27      2.85 o 
   5   7  15        1.45        3.44      2.22 o 
   6   7  15        3.39        5.65      2.60 o 
  -5   8  15        1.11        3.62      3.08 o 
  -4   8  15       32.35       33.29      4.52 o 
  -3   8  15        5.04        4.16      1.77 o 
  -2   8  15       38.96       44.48      3.68 o 
  -1   8  15        2.73        2.61      1.54 o 
   0   8  15       18.05       18.85      5.31 o 
   1   8  15        6.18       10.48      4.27 o 
   2   8  15        8.50        7.81      2.33 o 
   3   8  15        0.50       -1.04      2.07 o 
 -14   0  16        0.15       -0.29      2.62 o 
 -13   0  16        1.81        3.30      3.39 o 
 -12   0  16        3.07        3.40      2.21 o 
 -11   0  16       17.45       15.51      1.76 o 
 -10   0  16        5.67        5.72      1.34 o 
  -9   0  16       46.07       45.69      2.88 o 
  -8   0  16      151.09      156.16      3.46 o 
  -7   0  16      284.73      282.64      4.39 o 
  -6   0  16      284.97      271.28      4.17 o 
  -5   0  16      207.71      186.30      3.30 o 
  -4   0  16        0.10       -0.27      0.59 o 
  -3   0  16        1.94        1.89      0.67 o 
  -2   0  16       30.32       34.04      2.34 o 
  -1   0  16       78.90       88.53      3.53 o 
   0   0  16       40.36       41.34      2.01 o 
   1   0  16        5.41        6.00      0.90 o 
   2   0  16        0.01        1.25      0.61 o 
   3   0  16        8.00       11.20      1.23 o 
   4   0  16        7.74       11.01      2.39 o 
   5   0  16       34.83       28.82      1.96 o 
   6   0  16       26.82       25.43      2.07 o 
   7   0  16       14.15        9.25      1.45 o 
   8   0  16        0.33       -0.92      1.04 o 
   9   0  16        0.53        2.35      1.22 o 
  10   0  16       62.77       73.81      5.28 o 
  11   0  16       37.96       47.16      2.88 o 
  12   0  16        7.15       11.60      3.71 o 
 -14   1  16       11.08       15.53      1.78 o 
 -13   1  16       11.59       11.95      1.62 o 
 -12   1  16       20.56       24.68      1.94 o 
 -11   1  16       39.02       41.30      2.18 o 
 -10   1  16       18.20       21.98      1.46 o 
  -9   1  16       24.48       24.95      1.64 o 
  -8   1  16       56.26       52.62      1.53 o 
  -7   1  16      406.35      394.71      4.05 o 
  -6   1  16      299.79      296.44      3.20 o 
  -5   1  16       36.36       33.35      1.33 o 
  -4   1  16       21.14       18.86      0.88 o 
  -3   1  16      374.26      384.08      3.80 o 
  -2   1  16       46.68       45.15      1.17 o 
  -1   1  16      171.89      172.46      2.33 o 
   0   1  16      208.14      210.86      2.47 o 
   1   1  16      133.88      127.46      2.15 o 
   2   1  16        4.57        5.03      0.82 o 
   3   1  16       16.48       13.74      0.89 o 
   4   1  16       39.91       41.50      1.23 o 
   5   1  16       82.16       78.95      1.99 o 
   6   1  16      122.84      111.02      3.45 o 
   7   1  16      107.04      102.91      2.24 o 
   8   1  16       17.83       19.97      1.56 o 
   9   1  16       39.87       43.40      3.28 o 
  10   1  16        9.98       10.30      1.73 o 
  11   1  16       12.47       15.26      2.00 o 
  12   1  16        3.88        3.41      3.12 o 
 -13   2  16       33.93       35.79      2.35 o 
 -12   2  16        4.63        3.49      1.17 o 
 -11   2  16       24.68       26.95      1.75 o 
 -10   2  16       16.14       13.83      1.49 o 
  -9   2  16        9.15       10.46      1.12 o 
  -8   2  16        4.65        4.36      0.88 o 
  -7   2  16      181.07      167.81      2.74 o 
  -6   2  16       12.52       12.65      0.95 o 
  -5   2  16       11.43       13.09      0.88 o 
  -4   2  16       91.78       93.87      1.94 o 
  -3   2  16       70.74       64.89      1.66 o 
  -2   2  16      838.76      840.62      7.28 o 
  -1   2  16      836.27      785.03     10.20 o 
   0   2  16      421.49      416.66      4.34 o 
   1   2  16       80.87       80.32      2.44 o 
   2   2  16       28.82       34.40      2.31 o 
   3   2  16       21.85       20.38      1.20 o 
   4   2  16      198.37      195.38      3.28 o 
   5   2  16       96.77       94.85      2.30 o 
   6   2  16       63.41       62.98      1.98 o 
   7   2  16       23.60       21.92      1.85 o 
   8   2  16       10.68       11.65      1.24 o 
   9   2  16       33.56       35.68      2.23 o 
  10   2  16       23.77       25.74      2.11 o 
  11   2  16        3.37        2.16      2.37 o 
 -13   3  16        5.68        5.77      1.58 o 
 -12   3  16        0.70        1.93      1.29 o 
 -11   3  16       28.64       27.12      2.16 o 
 -10   3  16        8.21       10.04      1.48 o 
  -9   3  16        6.30        5.80      1.03 o 
  -8   3  16      105.99      107.56      2.83 o 
  -7   3  16        4.42        7.10      1.15 o 
  -6   3  16       59.33       48.37      1.93 o 
  -5   3  16      170.91      170.89      3.26 o 
  -4   3  16       10.55        9.38      1.03 o 
  -3   3  16       29.95       30.86      1.54 o 
  -2   3  16       21.24       17.43      1.16 o 
  -1   3  16      170.05      177.93      3.44 o 
   0   3  16      453.86      450.49      6.52 o 
   1   3  16      380.09      390.29      5.95 o 
   2   3  16       36.34       31.21      2.03 o 
   3   3  16      103.36      102.69      4.21 o 
   4   3  16        3.15        4.83      1.22 o 
   5   3  16        8.00        8.12      1.32 o 
   6   3  16        8.75        7.93      1.38 o 
   7   3  16       17.92       15.38      1.87 o 
   8   3  16       18.79       18.46      1.86 o 
   9   3  16       12.27        9.89      3.32 o 
  10   3  16       22.99       26.61      2.68 o 
  11   3  16        0.50        0.02      1.62 o 
 -12   4  16       44.07       41.50      3.27 o 
 -11   4  16        3.93        3.30      1.60 o 
 -10   4  16       24.26       27.02      3.77 o 
  -9   4  16        0.24        0.57      1.14 o 
  -8   4  16        5.10        4.46      1.11 o 
  -7   4  16       31.37       34.67      2.14 o 
  -6   4  16       33.08       31.69      1.69 o 
  -5   4  16        7.47        5.67      1.07 o 
  -4   4  16       10.44       10.86      1.41 o 
  -3   4  16      173.85      165.46      3.91 o 
  -2   4  16      171.28      163.06      3.86 o 
  -1   4  16      156.21      146.69      3.79 o 
   0   4  16      265.46      274.73      8.72 o 
   1   4  16      158.38      151.34      8.01 o 
   2   4  16       12.98       11.13      1.86 o 
   3   4  16        0.04       -0.30      1.19 o 
   4   4  16       11.51        9.51      1.48 o 
   5   4  16       19.55       14.64      1.67 o 
   6   4  16        5.22        5.26      2.11 o 
   7   4  16       19.43       21.95      3.35 o 
   8   4  16       34.51       38.96      2.90 o 
   9   4  16       12.06       13.96      2.36 o 
  10   4  16        8.97        7.06      2.09 o 
 -11   5  16       18.66       20.66      3.54 o 
 -10   5  16        4.03        4.46      1.43 o 
  -9   5  16        3.26        2.11      1.28 o 
  -8   5  16        1.60        2.14      1.02 o 
  -7   5  16       35.53       37.55      2.42 o 
  -6   5  16        5.80        7.03      1.13 o 
  -5   5  16       45.72       47.85      2.28 o 
  -4   5  16        0.95        1.84      1.39 o 
  -3   5  16        0.08        2.35      0.85 o 
  -2   5  16       30.50       25.13      1.78 o 
  -1   5  16        8.77        6.06      1.06 o 
   0   5  16       19.32       20.14      1.46 o 
   1   5  16        1.06        0.03      0.95 o 
   2   5  16        5.90        5.67      1.15 o 
   3   5  16       16.40       16.32      4.15 o 
   4   5  16       10.60       12.73      2.73 o 
   5   5  16        2.84        3.38      1.89 o 
   6   5  16       20.12       25.48      5.04 o 
   7   5  16       73.69       97.84      9.88 o 
   8   5  16       14.68       11.43      1.91 o 
   9   5  16       41.02       43.56      3.82 o 
 -10   6  16       10.73       13.81      2.38 o 
  -9   6  16       15.94       20.70      2.54 o 
  -8   6  16       16.64       10.60      2.05 o 
  -7   6  16       16.10       16.73      3.70 o 
  -6   6  16       16.26       20.14      5.76 o 
  -5   6  16       19.41       17.22      2.66 o 
  -4   6  16       24.92       19.26      2.59 o 
  -3   6  16        2.58        3.51      1.57 o 
  -2   6  16       37.96       34.63      3.27 o 
  -1   6  16       29.18       30.28      3.12 o 
   0   6  16        5.32        4.45      2.88 o 
   1   6  16       28.94       28.19      3.99 o 
   2   6  16        0.81        1.01      1.76 o 
   3   6  16       18.64       22.28      3.90 o 
   4   6  16        5.42        5.84      2.29 o 
   5   6  16       24.19       29.71      3.75 o 
   6   6  16       16.45       17.57      3.94 o 
   7   6  16       10.92       11.15      2.89 o 
   8   6  16        5.10        7.81      2.41 o 
  -7   7  16       25.15       22.64      3.34 o 
  -6   7  16       21.33       22.57      3.22 o 
  -5   7  16        0.95        4.59      2.41 o 
  -4   7  16        4.90        6.44      2.12 o 
  -3   7  16        1.85        2.77      1.73 o 
  -2   7  16        1.79        3.36      1.68 o 
  -1   7  16        4.85        5.36      1.98 o 
   0   7  16        1.48        2.57      2.31 o 
   1   7  16       24.54       32.55      4.64 o 
   2   7  16        2.55        3.32      2.62 o 
   3   7  16        3.21        7.25      2.36 o 
   4   7  16       10.84       15.36      3.84 o 
   5   7  16       15.75       13.23      4.31 o 
   6   7  16       11.03       12.90      3.26 o 
  -4   8  16        3.92        5.86      1.92 o 
  -3   8  16       12.38       12.17      2.44 o 
  -2   8  16        9.70       12.34      2.55 o 
  -1   8  16       14.29       19.58      4.43 o 
   0   8  16        0.62       -0.45      2.65 o 
   1   8  16        5.34        3.59      2.61 o 
   2   8  16        0.78        3.55      5.21 o 
 -13   0  17       41.27       41.25      2.68 o 
 -12   0  17        0.74        1.38      1.22 o 
 -11   0  17        1.29        1.17      1.34 o 
 -10   0  17      104.99       96.61      3.34 o 
  -9   0  17       24.13       24.77      2.01 o 
  -8   0  17       69.94       68.20      3.24 o 
  -7   0  17       51.16       48.17      1.90 o 
  -6   0  17       53.31       45.00      1.90 o 
  -5   0  17        0.34        0.07      0.74 o 
  -4   0  17      122.02      110.64      2.61 o 
  -3   0  17       15.02       15.64      1.53 o 
  -2   0  17        7.01        7.35      1.09 o 
  -1   0  17       85.45       83.23      2.32 o 
   0   0  17      484.68      476.09      6.52 o 
   1   0  17        6.09        4.94      0.91 o 
   2   0  17        2.96       13.02      2.43 o 
   3   0  17       81.19       79.27      2.78 o 
   4   0  17       55.56       50.16      2.31 o 
   5   0  17       54.79       62.61      2.65 o 
   6   0  17      111.77      107.55      3.49 o 
   7   0  17        1.55        3.67      1.21 o 
   8   0  17        3.42        1.38      1.12 o 
   9   0  17        0.02        0.87      1.44 o 
  10   0  17       11.83       12.98      2.22 o 
  11   0  17        6.55        8.22      3.15 o 
 -13   1  17        8.21        6.65      1.41 o 
 -12   1  17       30.57       27.29      2.02 o 
 -11   1  17       25.17       24.74      1.82 o 
 -10   1  17       40.67       44.13      2.02 o 
  -9   1  17       70.42       70.80      1.81 o 
  -8   1  17       37.85       34.61      1.36 o 
  -7   1  17        3.27        2.33      0.67 o 
  -6   1  17       47.77       46.94      1.71 o 
  -5   1  17       65.28       60.39      1.44 o 
  -4   1  17        7.11       10.12      0.78 o 
  -3   1  17       39.12       37.89      1.21 o 
  -2   1  17      333.92      329.07      3.58 o 
  -1   1  17       94.36       91.40      1.76 o 
   0   1  17       15.33       15.22      0.87 o 
   1   1  17       42.92       46.87      1.37 o 
   2   1  17        4.15        3.49      0.69 o 
   3   1  17       16.45       15.98      0.99 o 
   4   1  17        6.16        6.47      0.77 o 
   5   1  17      291.11      285.09      3.83 o 
   6   1  17       30.24       28.56      1.42 o 
   7   1  17        2.41        2.36      0.77 o 
   8   1  17        6.72        6.14      1.29 o 
   9   1  17       16.88       20.38      2.12 o 
  10   1  17        4.54       10.79      1.70 o 
  11   1  17        6.07        9.08      2.28 o 
 -13   2  17        6.09        3.93      1.37 o 
 -12   2  17       18.51       19.48      1.84 o 
 -11   2  17       16.28       15.95      1.47 o 
 -10   2  17       46.82       56.21      2.05 o 
  -9   2  17       37.09       40.24      1.94 o 
  -8   2  17       35.57       37.47      1.67 o 
  -7   2  17        7.33        5.80      0.84 o 
  -6   2  17       56.59       54.58      1.59 o 
  -5   2  17       51.99       56.05      1.56 o 
  -4   2  17       49.39       46.41      1.39 o 
  -3   2  17       85.34       80.94      1.72 o 
  -2   2  17      327.65      335.19      3.95 o 
  -1   2  17      542.41      519.16      6.09 o 
   0   2  17      378.62      368.26      4.05 o 
   1   2  17       69.75       66.45      2.16 o 
   2   2  17        3.45        4.48      0.80 o 
   3   2  17       69.25       71.44      2.05 o 
   4   2  17       36.30       31.94      1.63 o 
   5   2  17       10.85        9.10      1.09 o 
   6   2  17        7.87        8.79      1.24 o 
   7   2  17        9.28        6.33      1.28 o 
   8   2  17       63.11       69.01      2.25 o 
   9   2  17       15.33       15.74      1.52 o 
  10   2  17        2.61        2.73      1.12 o 
  11   2  17       21.51       23.45      2.69 o 
 -13   3  17       39.69       41.42      4.53 o 
 -12   3  17       16.59       16.38      1.94 o 
 -11   3  17        9.88        8.17      1.52 o 
 -10   3  17       29.96       29.10      2.23 o 
  -9   3  17       16.38       17.64      1.50 o 
  -8   3  17       20.17       18.42      1.38 o 
  -7   3  17        7.86        6.21      0.97 o 
  -6   3  17       62.56       60.65      2.10 o 
  -5   3  17       41.59       40.07      1.57 o 
  -4   3  17       56.87       59.81      1.78 o 
  -3   3  17        6.15        4.46      0.91 o 
  -2   3  17      331.50      327.79      5.39 o 
  -1   3  17      583.02      596.97      7.48 o 
   0   3  17      306.29      310.60      5.22 o 
   1   3  17       19.84       22.80      2.30 o 
   2   3  17      103.47      109.27      2.96 o 
   3   3  17       18.62       19.31      1.58 o 
   4   3  17       90.70       94.30      3.43 o 
   5   3  17       30.27       25.29      1.83 o 
   6   3  17       19.21       16.74      1.56 o 
   7   3  17        9.59        7.06      1.47 o 
   8   3  17       14.28       17.06      2.04 o 
   9   3  17       16.35       14.76      2.18 o 
  10   3  17        8.91        9.97      3.81 o 
 -12   4  17       35.91       35.49      4.23 o 
 -11   4  17       16.47       19.87      2.37 o 
 -10   4  17        6.84       10.73      2.36 o 
  -9   4  17        6.94        8.64      1.65 o 
  -8   4  17        6.91        4.91      1.15 o 
  -7   4  17        6.71        9.72      1.25 o 
  -6   4  17        4.08        1.59      1.18 o 
  -5   4  17       38.73       41.92      1.86 o 
  -4   4  17        1.09        1.24      1.51 o 
  -3   4  17        0.25        0.27      0.90 o 
  -2   4  17        5.25        3.79      1.57 o 
  -1   4  17       12.96       12.14      1.61 o 
   0   4  17       12.39       11.69      2.82 o 
   1   4  17       45.43       42.12      5.77 o 
   2   4  17       16.32       16.73      2.23 o 
   3   4  17       29.00       31.44      2.71 o 
   4   4  17       18.62       22.80      2.43 o 
   5   4  17       12.64       14.70      1.70 o 
   6   4  17       39.17       40.07      3.02 o 
   7   4  17       17.99       15.98      2.95 o 
   8   4  17        8.20        7.73      2.25 o 
   9   4  17        2.01        1.89      1.71 o 
  10   4  17        0.00        3.07      2.15 o 
 -11   5  17       30.13       30.52      2.90 o 
 -10   5  17        2.46        3.86      1.47 o 
  -9   5  17       22.12       21.56      2.19 o 
  -8   5  17        8.31       10.86      1.94 o 
  -7   5  17        3.84        3.05      1.17 o 
  -6   5  17        2.15        3.64      1.12 o 
  -5   5  17        1.18       -0.06      1.09 o 
  -4   5  17        3.90        5.14      1.14 o 
  -3   5  17       16.85       17.14      1.55 o 
  -2   5  17        1.58        1.67      0.96 o 
  -1   5  17       38.28       38.49      2.43 o 
   0   5  17       14.64       18.87      1.75 o 
   1   5  17       31.80       34.30      4.91 o 
   2   5  17        8.96        8.70      1.58 o 
   3   5  17        0.06        0.75      1.09 o 
   4   5  17        2.47        2.78      1.23 o 
   5   5  17       33.55       40.36      2.68 o 
   6   5  17        3.58        2.14      2.02 o 
   7   5  17       27.40       23.54      2.75 o 
   8   5  17        7.17       11.46      2.44 o 
   9   5  17        7.67        9.95      2.05 o 
  -9   6  17        1.06        3.83      1.76 o 
  -8   6  17       25.39       27.12      2.87 o 
  -7   6  17        0.87       -0.50      1.57 o 
  -6   6  17       12.24        9.56      2.31 o 
  -5   6  17        0.65       -0.12      1.44 o 
  -4   6  17        1.41        3.14      1.75 o 
  -3   6  17        3.64        3.85      1.72 o 
  -2   6  17       15.96       15.19      3.80 o 
  -1   6  17        7.19        7.00      1.87 o 
   0   6  17        4.40        5.02      2.53 o 
   1   6  17       25.21       26.81      4.06 o 
   2   6  17       24.90       29.32      2.22 o 
   3   6  17        4.98        2.35      2.21 o 
   4   6  17       25.38       24.01      3.48 o 
   5   6  17        3.02        1.57      2.16 o 
   6   6  17       10.19        8.96      5.55 o 
   7   6  17        4.36        2.69      2.45 o 
  -7   7  17        0.42        3.33      2.12 o 
  -6   7  17        2.24        2.69      2.74 o 
  -5   7  17        4.88        1.27      2.76 o 
  -4   7  17        1.90        3.89      1.89 o 
  -3   7  17       34.88       38.25      3.66 o 
  -2   7  17       46.44       49.71      6.62 o 
  -1   7  17       43.39       40.39      3.74 o 
   0   7  17       30.04       30.08      4.45 o 
   1   7  17       15.15       15.24      3.49 o 
   2   7  17        8.00        7.52      2.97 o 
   3   7  17        3.79        8.52      2.58 o 
   4   7  17       22.03       25.41      3.92 o 
   5   7  17        8.39        8.25      3.24 o 
  -2   8  17       18.31       17.40      2.85 o 
  -1   8  17       48.38       52.98      4.25 o 
   0   8  17        3.85        5.23      2.87 o 
 -13   0  18       15.12       14.69      1.95 o 
 -12   0  18        0.49        2.18      1.39 o 
 -11   0  18        9.40        9.79      2.46 o 
 -10   0  18        0.00        0.42      1.15 o 
  -9   0  18       36.58       36.13      2.28 o 
  -8   0  18      222.50      216.66      4.85 o 
  -7   0  18       23.83       27.51      2.18 o 
  -6   0  18       74.12       73.16      2.62 o 
  -5   0  18      434.12      402.63      6.55 o 
  -4   0  18        0.82        0.36      0.83 o 
  -3   0  18       49.74       45.52      2.62 o 
  -2   0  18      170.32      151.80      3.31 o 
  -1   0  18        0.07        0.31      0.92 o 
   0   0  18       25.32       25.77      1.59 o 
   1   0  18        3.62        3.68      1.58 o 
   2   0  18      305.34      286.55      5.00 o 
   3   0  18       82.52       81.48      2.53 o 
   4   0  18      582.42      516.74      8.84 o 
   5   0  18       10.91       11.12      1.90 o 
   6   0  18       13.82       11.26      1.59 o 
   7   0  18        5.43        5.89      2.30 o 
   8   0  18        8.16        9.50      1.56 o 
   9   0  18        0.41        0.26      1.69 o 
  10   0  18        6.21        3.55      1.59 o 
  11   0  18        2.96        4.50      1.65 o 
 -13   1  18        6.61        7.07      1.47 o 
 -12   1  18        5.53        5.97      1.51 o 
 -11   1  18       63.92       64.13      2.82 o 
 -10   1  18        5.40        5.83      1.13 o 
  -9   1  18        5.65        7.09      0.86 o 
  -8   1  18       71.25       68.64      1.78 o 
  -7   1  18       11.18        7.46      1.05 o 
  -6   1  18       68.63       67.69      1.58 o 
  -5   1  18       61.76       61.18      1.78 o 
  -4   1  18      234.20      221.95      2.95 o 
  -3   1  18      313.15      310.90      3.57 o 
  -2   1  18      530.24      503.30      5.07 o 
  -1   1  18        2.16        3.66      0.66 o 
   0   1  18       44.06       47.87      1.44 o 
   1   1  18       86.46       84.75      1.76 o 
   2   1  18       81.09       73.05      1.75 o 
   3   1  18      101.45       83.79      1.98 o 
   4   1  18       64.71       54.70      1.61 o 
   5   1  18      186.69      173.02      4.25 o 
   6   1  18        1.86        3.21      0.85 o 
   7   1  18       23.85       26.50      1.59 o 
   8   1  18       12.77       12.15      2.35 o 
   9   1  18       14.03       16.23      1.92 o 
  10   1  18        3.61        5.36      1.52 o 
  11   1  18        0.19        2.84      1.88 o 
 -13   2  18        6.42        4.19      1.38 o 
 -12   2  18       17.84       16.07      1.73 o 
 -11   2  18        5.28        4.45      1.12 o 
 -10   2  18       58.67       62.73      2.56 o 
  -9   2  18       26.60       28.36      1.70 o 
  -8   2  18        3.86        5.43      0.93 o 
  -7   2  18       38.71       40.76      1.56 o 
  -6   2  18       38.80       40.32      1.49 o 
  -5   2  18       35.02       30.44      1.46 o 
  -4   2  18       49.34       49.17      1.47 o 
  -3   2  18      221.53      210.95      2.71 o 
  -2   2  18       81.31       77.70      1.66 o 
  -1   2  18      187.24      173.47      3.33 o 
   0   2  18        6.81        9.41      0.73 o 
   1   2  18       15.46       12.23      1.22 o 
   2   2  18      182.45      192.99      4.28 o 
   3   2  18       44.47       44.24      1.77 o 
   4   2  18        0.93        2.57      0.82 o 
   5   2  18       23.87       18.98      1.38 o 
   6   2  18       34.17       30.39      1.94 o 
   7   2  18      103.12      104.29      3.78 o 
   8   2  18       25.69       30.44      3.24 o 
   9   2  18        6.16        5.72      1.20 o 
  10   2  18        6.95        5.99      1.32 o 
  11   2  18        5.95        7.57      1.46 o 
 -12   3  18        2.09        3.24      1.39 o 
 -11   3  18        7.48        7.19      1.53 o 
 -10   3  18        5.04        5.02      1.33 o 
  -9   3  18       38.46       40.35      2.25 o 
  -8   3  18        0.64       -0.78      0.80 o 
  -7   3  18       24.59       24.37      1.62 o 
  -6   3  18        3.96        2.53      0.82 o 
  -5   3  18       11.84       13.27      1.13 o 
  -4   3  18       19.52       19.54      1.24 o 
  -3   3  18       56.02       56.32      1.93 o 
  -2   3  18      153.55      134.73      3.11 o 
  -1   3  18      247.89      238.34      3.84 o 
   0   3  18        9.79       11.09      1.43 o 
   1   3  18       16.32       14.12      1.47 o 
   2   3  18       12.43       16.00      1.49 o 
   3   3  18       60.42       62.10      3.82 o 
   4   3  18       28.37       31.13      1.95 o 
   5   3  18       34.85       32.33      1.92 o 
   6   3  18       16.32       18.21      2.71 o 
   7   3  18        1.94        3.54      2.24 o 
   8   3  18        1.99        1.80      1.57 o 
   9   3  18        2.07        1.86      1.55 o 
  10   3  18        3.59        4.20      1.86 o 
 -11   4  18       10.87        7.74      2.16 o 
 -10   4  18        5.76        4.67      1.64 o 
  -9   4  18       45.16       45.86      2.80 o 
  -8   4  18       33.12       31.68      2.37 o 
  -7   4  18        4.73        5.22      1.26 o 
  -6   4  18        9.76       14.89      1.36 o 
  -5   4  18       15.06       13.35      1.44 o 
  -4   4  18       24.51       22.09      1.90 o 
  -3   4  18        2.15        1.05      0.97 o 
  -2   4  18       19.69       22.87      1.83 o 
  -1   4  18        1.76        1.58      1.09 o 
   0   4  18       91.16       92.33      3.90 o 
   1   4  18        7.60        4.32      1.67 o 
   2   4  18        4.62        3.94      1.67 o 
   3   4  18       10.20        8.94      1.56 o 
   4   4  18       16.69       16.05      1.90 o 
   5   4  18        1.96        1.00      1.18 o 
   6   4  18       21.48       22.46      2.64 o 
   7   4  18       13.80       14.14      2.10 o 
   8   4  18       23.64       29.46      3.60 o 
   9   4  18       12.21        6.29      2.26 o 
 -10   5  18       21.79       24.59      2.45 o 
  -9   5  18        8.14       10.05      1.97 o 
  -8   5  18        7.86        7.66      1.84 o 
  -7   5  18        8.75        5.62      1.71 o 
  -6   5  18       13.43       16.86      2.00 o 
  -5   5  18       21.66       21.37      1.91 o 
  -4   5  18        0.70        0.91      1.24 o 
  -3   5  18       54.61       53.01      3.15 o 
  -2   5  18        2.82        3.88      1.51 o 
  -1   5  18       61.95       58.30      2.60 o 
   0   5  18        7.71        6.40      2.15 o 
   1   5  18        9.17        6.99      1.69 o 
   2   5  18        5.71        8.02      1.68 o 
   3   5  18        1.56        3.08      1.40 o 
   4   5  18        4.99        4.28      1.50 o 
   5   5  18       43.21       49.04      4.42 o 
   6   5  18       18.53       15.58      3.04 o 
   7   5  18       44.13       39.50      4.15 o 
   8   5  18        7.60       10.87      2.42 o 
  -9   6  18       25.15       27.78      3.66 o 
  -8   6  18       28.68       31.14      3.77 o 
  -7   6  18        7.80        7.40      2.34 o 
  -6   6  18        2.21        2.67      1.77 o 
  -5   6  18       13.13       17.20      2.90 o 
  -4   6  18        0.44        1.30      1.71 o 
  -3   6  18        8.04        9.67      2.29 o 
  -2   6  18        3.03        3.49      1.98 o 
  -1   6  18        1.96        3.66      1.77 o 
   0   6  18        8.11        5.90      2.64 o 
   1   6  18        2.25        0.38      2.62 o 
   2   6  18        2.73        0.20      2.06 o 
   3   6  18        6.03        4.90      2.79 o 
   4   6  18       22.84       25.86      3.68 o 
   5   6  18       24.76       27.51      3.84 o 
   6   6  18       32.72       43.03      4.55 o 
  -6   7  18        4.82        9.17      2.49 o 
  -5   7  18       43.32       50.50      4.36 o 
  -4   7  18       43.80       45.75      4.13 o 
  -3   7  18       18.16       19.65      2.99 o 
  -2   7  18       10.61        7.47      3.56 o 
  -1   7  18        2.91        3.97      2.93 o 
   0   7  18        0.62        3.05      2.48 o 
   1   7  18        0.85        2.11      2.61 o 
   2   7  18       11.56        8.65      3.25 o 
   3   7  18        2.87        5.39      3.28 o 
   4   7  18       13.15       17.15      3.47 o 
 -13   0  19        2.90        5.74      1.58 o 
 -12   0  19       16.43       12.64      1.86 o 
 -11   0  19       31.71       35.40      2.47 o 
 -10   0  19        5.55        4.67      1.37 o 
  -9   0  19        1.15        0.70      1.41 o 
  -8   0  19        3.35        2.12      1.49 o 
  -7   0  19        0.61        2.08      1.06 o 
  -6   0  19       35.65       37.94      2.07 o 
  -5   0  19        6.22        6.52      1.09 o 
  -4   0  19        0.54        1.44      1.04 o 
  -3   0  19      253.28      261.00      4.68 o 
  -2   0  19        6.25        5.63      1.02 o 
  -1   0  19       31.96       32.22      2.06 o 
   0   0  19        8.25       11.57      1.53 o 
   1   0  19        0.51        1.81      1.05 o 
   2   0  19       24.49       22.99      1.88 o 
   3   0  19        2.24        1.33      1.02 o 
   4   0  19      173.65      158.69      4.28 o 
   5   0  19       12.52       14.19      2.12 o 
   6   0  19        1.99        2.90      1.28 o 
   7   0  19       41.09       43.04      2.50 o 
   8   0  19        4.02        1.25      1.25 o 
   9   0  19       15.65       19.00      2.03 o 
  10   0  19        1.77        3.84      1.57 o 
  11   0  19        7.88        8.91      3.37 o 
 -13   1  19       16.20       20.23      2.90 o 
 -12   1  19        4.87        5.92      1.45 o 
 -11   1  19       24.84       26.12      2.01 o 
 -10   1  19        4.48        5.87      1.18 o 
  -9   1  19       47.96       48.00      1.71 o 
  -8   1  19        6.54        7.01      0.88 o 
  -7   1  19        4.75        1.70      0.68 o 
  -6   1  19       26.62       28.76      1.39 o 
  -5   1  19       13.70       15.41      0.99 o 
  -4   1  19      159.30      156.55      2.48 o 
  -3   1  19      257.55      250.27      3.20 o 
  -2   1  19       82.30       80.81      1.76 o 
  -1   1  19        2.48        2.46      0.66 o 
   0   1  19       10.66       12.11      0.94 o 
   1   1  19       34.77       34.51      1.25 o 
   2   1  19       14.64       13.78      1.01 o 
   3   1  19       26.39       22.13      1.40 o 
   4   1  19      134.42      124.64      2.64 o 
   5   1  19       10.85        8.96      0.93 o 
   6   1  19       44.85       45.11      1.59 o 
   7   1  19       51.62       58.55      2.55 o 
   8   1  19        5.09       10.02      1.55 o 
   9   1  19       12.00       14.51      1.87 o 
  10   1  19       37.94       51.05      3.84 o 
 -12   2  19       30.88       30.71      2.18 o 
 -11   2  19        3.84        6.80      1.39 o 
 -10   2  19        2.05        2.22      1.04 o 
  -9   2  19        5.51        5.52      1.06 o 
  -8   2  19       14.85       14.39      1.26 o 
  -7   2  19       10.34        9.98      1.00 o 
  -6   2  19        1.94        1.35      0.70 o 
  -5   2  19       76.76       72.38      1.83 o 
  -4   2  19       89.04       86.76      1.96 o 
  -3   2  19      105.10      106.94      1.88 o 
  -2   2  19       93.66       86.57      1.78 o 
  -1   2  19       96.70       63.74      9.13 o 
   0   2  19        4.68        6.24      0.68 o 
   1   2  19        0.62        0.73      0.71 o 
   2   2  19       70.06       67.27      2.34 o 
   3   2  19       50.91       49.87      1.95 o 
   4   2  19       27.94       27.52      1.71 o 
   5   2  19       26.55       26.43      1.81 o 
   6   2  19       20.02       21.50      2.75 o 
   7   2  19        8.65       10.31      1.47 o 
   8   2  19       12.22       12.37      1.64 o 
   9   2  19       17.70       18.26      2.01 o 
  10   2  19        2.79        3.86      1.45 o 
 -12   3  19        7.32        5.30      1.58 o 
 -11   3  19       18.21       24.55      2.20 o 
 -10   3  19        7.65        9.36      1.57 o 
  -9   3  19        9.71       11.11      1.50 o 
  -8   3  19       30.24       27.01      1.85 o 
  -7   3  19       41.25       37.87      1.78 o 
  -6   3  19       21.80       24.32      1.80 o 
  -5   3  19       85.47       86.73      2.25 o 
  -4   3  19       27.23       26.11      1.51 o 
  -3   3  19       10.38       14.30      1.67 o 
  -2   3  19       24.76       27.75      1.71 o 
  -1   3  19       42.97       44.87      1.92 o 
   0   3  19       11.26       10.89      1.53 o 
   1   3  19       36.86       39.76      2.07 o 
   2   3  19       25.28       23.17      1.73 o 
   3   3  19       31.17       36.39      3.11 o 
   4   3  19        6.33        6.57      1.23 o 
   5   3  19        8.75       10.01      1.37 o 
   6   3  19        6.03        9.67      1.56 o 
   7   3  19        0.59        4.74      1.78 o 
   8   3  19        6.99        6.42      2.75 o 
   9   3  19        2.90        4.46      1.77 o 
  10   3  19        8.81        7.41      2.03 o 
 -11   4  19        6.89        4.81      1.79 o 
 -10   4  19        0.90        1.76      1.49 o 
  -9   4  19        4.16        5.35      1.53 o 
  -8   4  19       42.54       49.73      2.89 o 
  -7   4  19       48.00       52.62      2.80 o 
  -6   4  19       32.94       40.25      2.09 o 
  -5   4  19       19.45       18.60      1.74 o 
  -4   4  19       25.54       26.21      2.65 o 
  -3   4  19       25.67       25.25      2.11 o 
  -2   4  19        1.07        1.38      0.97 o 
  -1   4  19       29.35       28.68      2.34 o 
   0   4  19       21.49       21.70      2.65 o 
   1   4  19        9.25       10.09      2.11 o 
   2   4  19       15.41       16.00      1.99 o 
   3   4  19       22.25       19.70      1.95 o 
   4   4  19       13.70       10.45      1.68 o 
   5   4  19        0.55        0.04      1.18 o 
   6   4  19        0.60        0.40      1.50 o 
   7   4  19        0.13        1.98      1.93 o 
   8   4  19       18.73       13.56      4.25 o 
   9   4  19       16.75       15.06      2.91 o 
 -10   5  19        1.04        1.82      1.43 o 
  -9   5  19        0.85        0.86      1.35 o 
  -8   5  19        4.57        6.70      1.62 o 
  -7   5  19       14.35       20.27      3.58 o 
  -6   5  19       10.29        8.54      2.40 o 
  -5   5  19        0.02        1.77      1.29 o 
  -4   5  19       11.44       13.40      1.74 o 
  -3   5  19       12.57        9.28      1.52 o 
  -2   5  19        3.25        4.12      1.25 o 
  -1   5  19       16.02       13.37      1.71 o 
   0   5  19        6.96        8.32      1.58 o 
   1   5  19        3.62        4.32      1.64 o 
   2   5  19        6.11        6.94      1.84 o 
   3   5  19       21.00       20.34      2.47 o 
   4   5  19        6.63        8.56      2.47 o 
   5   5  19        6.68        4.69      3.66 o 
   6   5  19        8.83        3.94      1.71 o 
   7   5  19        6.75        4.82      1.75 o 
   8   5  19        8.35        7.25      2.11 o 
  -8   6  19        3.96        5.85      2.43 o 
  -7   6  19        5.36        4.28      2.20 o 
  -6   6  19       17.03       17.92      3.04 o 
  -5   6  19       11.53       13.89      2.67 o 
  -4   6  19        8.99        5.06      1.99 o 
  -3   6  19        7.16        8.37      2.45 o 
  -2   6  19       20.45       19.99      2.98 o 
  -1   6  19       10.92        8.14      2.23 o 
   0   6  19        0.14       -0.52      2.01 o 
   1   6  19        3.02        4.39      4.54 o 
   2   6  19       33.42       29.99      4.63 o 
   3   6  19        5.09        1.08      2.61 o 
   4   6  19       27.30       32.26      4.05 o 
   5   6  19        4.07        2.97      2.27 o 
   6   6  19        0.89        0.34      2.24 o 
  -5   7  19       12.27       11.76      2.75 o 
  -4   7  19       22.11       18.40      3.09 o 
  -3   7  19        5.43        4.29      2.22 o 
  -2   7  19       33.77       39.98      4.13 o 
  -1   7  19       11.55        9.99      3.08 o 
   0   7  19        4.84        5.28      2.92 o 
   1   7  19       20.66       22.83      4.49 o 
   2   7  19        8.12       10.47      3.48 o 
   3   7  19       42.01       49.73      5.17 o 
 -12   0  20        6.48        6.51      1.63 o 
 -11   0  20        0.61        0.14      1.21 o 
 -10   0  20        0.64        1.72      1.33 o 
  -9   0  20        4.14        3.48      1.30 o 
  -8   0  20        0.55       -0.51      1.05 o 
  -7   0  20      323.53      320.27      6.16 o 
  -6   0  20        6.66       10.13      1.40 o 
  -5   0  20      441.02      427.42      6.67 o 
  -4   0  20      165.33      157.20      3.90 o 
  -3   0  20       30.52       31.62      2.30 o 
  -2   0  20       39.90       37.98      2.05 o 
  -1   0  20        0.26       -0.98      0.82 o 
   0   0  20       83.20       79.93      3.56 o 
   1   0  20       78.62       68.42      2.87 o 
   2   0  20      677.59      602.11     10.02 o 
   3   0  20        7.28        6.96      1.25 o 
   4   0  20      240.17      221.47      7.76 o 
   5   0  20        0.01        1.66      1.15 o 
   6   0  20        1.93        1.48      1.12 o 
   7   0  20       50.63       49.99      4.43 o 
   8   0  20        0.26       -0.41      1.15 o 
   9   0  20        0.01       -0.67      1.82 o 
  10   0  20        0.20        4.28      3.49 o 
 -12   1  20        7.58        6.18      1.43 o 
 -11   1  20       12.39       12.41      1.60 o 
 -10   1  20       28.70       28.50      1.92 o 
  -9   1  20        2.62        1.09      0.79 o 
  -8   1  20        3.85        4.35      0.86 o 
  -7   1  20        6.57        6.41      0.91 o 
  -6   1  20      258.05      245.00      4.02 o 
  -5   1  20       78.74       76.94      1.82 o 
  -4   1  20       40.61       39.41      1.46 o 
  -3   1  20      116.76      113.93      2.12 o 
  -2   1  20       44.55       44.63      1.51 o 
  -1   1  20       27.85       23.89      1.22 o 
   0   1  20       62.70       51.77      2.12 o 
   1   1  20       46.14       36.58      1.37 o 
   2   1  20       71.03       62.12      1.71 o 
   3   1  20      315.34      298.72      4.41 o 
   4   1  20       41.47       39.81      1.66 o 
   5   1  20        7.02        9.23      1.10 o 
   6   1  20       18.24       15.28      1.18 o 
   7   1  20       22.87       25.17      1.77 o 
   8   1  20        5.37        6.72      1.57 o 
   9   1  20       17.38       19.65      2.12 o 
  10   1  20        1.68        1.49      1.42 o 
 -12   2  20        8.86        7.15      1.65 o 
 -11   2  20        7.69       12.59      1.93 o 
 -10   2  20       10.49        7.09      1.30 o 
  -9   2  20       15.31       12.24      2.19 o 
  -8   2  20       16.06       14.92      1.30 o 
  -7   2  20       26.53       22.57      1.40 o 
  -6   2  20       67.00       67.09      1.90 o 
  -5   2  20        6.87        8.31      1.12 o 
  -4   2  20      104.45       97.25      2.13 o 
  -3   2  20        4.38        2.03      0.75 o 
  -2   2  20        3.82        4.04      0.69 o 
  -1   2  20       33.10       24.57      1.77 o 
   0   2  20       26.18       22.16      1.05 o 
   1   2  20       50.25       44.72      1.75 o 
   2   2  20       14.20       15.87      1.46 o 
   3   2  20        2.39        3.80      0.94 o 
   4   2  20        6.57        7.50      1.18 o 
   5   2  20        4.67        4.51      1.63 o 
   6   2  20        2.15        3.27      1.56 o 
   7   2  20       10.00       11.17      1.64 o 
   8   2  20       34.13       39.85      2.53 o 
   9   2  20        6.60        8.83      1.68 o 
  10   2  20       21.77       29.34      2.45 o 
 -11   3  20        7.89        4.41      1.48 o 
 -10   3  20       11.32       11.69      2.09 o 
  -9   3  20       20.41       18.88      1.97 o 
  -8   3  20        3.40        6.79      1.29 o 
  -7   3  20       13.95       12.91      1.27 o 
  -6   3  20       39.20       36.80      1.86 o 
  -5   3  20       53.83       51.81      2.08 o 
  -4   3  20       44.56       40.15      1.86 o 
  -3   3  20       14.51       17.23      1.58 o 
  -2   3  20        2.69        4.42      1.04 o 
  -1   3  20       34.19       35.07      1.83 o 
   0   3  20       14.57       13.21      1.48 o 
   1   3  20       25.66       26.23      1.85 o 
   2   3  20        8.51        7.06      1.22 o 
   3   3  20        9.51        8.37      1.51 o 
   4   3  20       10.00        8.55      1.39 o 
   5   3  20        1.24        1.97      1.06 o 
   6   3  20        5.37        6.78      1.89 o 
   7   3  20       10.11        9.09      2.08 o 
   8   3  20        9.44       10.45      2.00 o 
   9   3  20       15.89       19.10      2.56 o 
 -11   4  20       17.66       19.05      2.50 o 
 -10   4  20       13.47       13.00      3.63 o 
  -9   4  20        7.05        8.15      1.88 o 
  -8   4  20        3.95        5.56      1.51 o 
  -7   4  20       30.25       34.90      2.53 o 
  -6   4  20       18.95       15.98      2.36 o 
  -5   4  20        7.03        4.90      1.30 o 
  -4   4  20       62.12       58.22      3.11 o 
  -3   4  20        4.65        4.81      1.38 o 
  -2   4  20       52.43       51.37      3.81 o 
  -1   4  20       55.89       60.75      5.68 o 
   0   4  20       20.44       21.31      2.76 o 
   1   4  20       10.39        9.46      2.15 o 
   2   4  20       15.90       16.76      2.95 o 
   3   4  20       34.19       33.64      2.47 o 
   4   4  20       12.92       10.13      1.89 o 
   5   4  20        6.79        6.31      1.96 o 
   6   4  20       23.44       22.81      3.17 o 
   7   4  20       17.50       16.43      2.48 o 
   8   4  20        4.75        3.79      2.15 o 
  -9   5  20        5.90        4.34      1.61 o 
  -8   5  20       12.25       12.02      2.22 o 
  -7   5  20        3.96        7.25      2.43 o 
  -6   5  20        0.83        1.55      1.79 o 
  -5   5  20        1.05        1.97      1.81 o 
  -4   5  20       12.45       15.10      2.66 o 
  -3   5  20       18.85       15.56      2.08 o 
  -2   5  20        7.49        3.85      1.40 o 
  -1   5  20        5.88        3.78      1.46 o 
   0   5  20       19.92       20.59      3.31 o 
   1   5  20        0.79        1.17      1.55 o 
   2   5  20       13.90       16.84      3.61 o 
   3   5  20        4.51        3.07      2.49 o 
   4   5  20       37.25       40.20      4.18 o 
   5   5  20       18.38       15.38      4.44 o 
   6   5  20        6.69        4.22      1.64 o 
   7   5  20       10.88        9.54      2.00 o 
  -7   6  20       87.95       91.22      6.36 o 
  -6   6  20       51.67       57.91      4.82 o 
  -5   6  20       11.13       13.32      2.90 o 
  -4   6  20        1.24        0.45      1.85 o 
  -3   6  20        2.35        3.12      1.91 o 
  -2   6  20        0.41       -0.19      1.61 o 
  -1   6  20        8.76       13.83      6.57 o 
   0   6  20       22.92       46.13      7.04 o 
   1   6  20       12.17       16.52      3.75 o 
   2   6  20       96.63      102.76      7.38 o 
   3   6  20       15.35       19.51      9.29 o 
   4   6  20       73.09       78.69      5.76 o 
   5   6  20        1.77        2.83      2.35 o 
  -4   7  20        6.55        5.73      2.27 o 
  -3   7  20        3.70        0.62      1.91 o 
  -2   7  20        5.82        9.71      2.55 o 
  -1   7  20        4.13        4.20      4.15 o 
   0   7  20        4.84        7.38      5.05 o 
   1   7  20       24.64       29.21      7.48 o 
   2   7  20        6.37        4.18      2.70 o 
 -12   0  21        0.35        0.58      1.29 o 
 -11   0  21        1.98        3.09      1.40 o 
 -10   0  21        1.86        3.66      1.38 o 
  -9   0  21        3.92        3.14      1.28 o 
  -8   0  21       53.10       54.78      3.01 o 
  -7   0  21        1.80        2.08      1.12 o 
  -6   0  21        0.00       -0.72      0.93 o 
  -5   0  21        2.17        1.01      0.97 o 
  -4   0  21       12.76       11.14      1.50 o 
  -3   0  21       50.26       49.48      2.32 o 
  -2   0  21        4.10        0.50      0.98 o 
  -1   0  21       70.53       69.47      3.07 o 
   0   0  21      154.20      148.78      7.15 o 
   1   0  21        2.07        1.80      1.23 o 
   2   0  21        0.68        4.10      1.31 o 
   3   0  21       36.86       34.67      2.36 o 
   4   0  21        5.02        4.69      1.13 o 
   5   0  21        0.62       -0.77      0.92 o 
   6   0  21        9.14       10.03      2.28 o 
   7   0  21        0.38        1.19      1.29 o 
   8   0  21        7.81       11.87      2.02 o 
   9   0  21       16.18       14.92      2.11 o 
  10   0  21        3.01        1.63      2.93 o 
 -12   1  21       18.72       18.75      1.89 o 
 -11   1  21       14.21       13.31      1.67 o 
 -10   1  21        2.81       -0.16      1.09 o 
  -9   1  21        4.93        4.36      1.25 o 
  -8   1  21        9.54       10.96      1.07 o 
  -7   1  21       17.57       17.42      1.23 o 
  -6   1  21       18.09       16.06      1.11 o 
  -5   1  21       15.40       15.06      1.11 o 
  -4   1  21        6.40        6.06      0.87 o 
  -3   1  21       14.95       14.54      1.09 o 
  -2   1  21        8.99        8.90      1.27 o 
  -1   1  21       70.54       70.93      1.94 o 
   0   1  21       19.34       22.61      1.33 o 
   1   1  21      120.90      121.24      2.64 o 
   2   1  21       97.05       94.13      2.19 o 
   3   1  21        3.58        4.51      0.95 o 
   4   1  21        6.75        7.00      1.06 o 
   5   1  21       27.03       24.92      1.51 o 
   6   1  21        0.64        0.22      0.76 o 
   7   1  21        3.36        7.15      1.26 o 
   8   1  21        6.61        8.98      1.45 o 
   9   1  21       10.07        9.61      2.50 o 
 -12   2  21        3.14        1.79      1.33 o 
 -11   2  21        2.40        5.71      1.64 o 
 -10   2  21       24.06       27.37      1.99 o 
  -9   2  21        0.49        2.12      1.03 o 
  -8   2  21       26.44       29.30      1.65 o 
  -7   2  21       24.09       20.80      1.48 o 
  -6   2  21       25.84       31.57      1.55 o 
  -5   2  21       64.39       65.10      1.86 o 
  -4   2  21       60.87       56.84      1.88 o 
  -3   2  21        1.50        1.49      0.78 o 
  -2   2  21        2.62        2.17      0.67 o 
  -1   2  21       38.76       40.86      1.63 o 
   0   2  21       15.77       15.35      1.16 o 
   1   2  21       13.77       15.14      1.30 o 
   2   2  21        4.70        4.60      0.94 o 
   3   2  21        0.59        1.70      0.91 o 
   4   2  21        2.30        1.41      1.01 o 
   5   2  21       29.79       26.51      1.91 o 
   6   2  21       13.73       14.20      1.76 o 
   7   2  21        0.64        1.36      1.23 o 
   8   2  21       19.95       23.58      2.98 o 
   9   2  21        0.16        0.36      1.63 o 
 -11   3  21        3.65        3.51      1.50 o 
 -10   3  21        5.37        3.29      1.68 o 
  -9   3  21       38.46       37.68      2.48 o 
  -8   3  21       17.88       19.63      1.98 o 
  -7   3  21       46.63       43.61      2.59 o 
  -6   3  21       26.73       28.27      1.70 o 
  -5   3  21       64.34       70.50      2.78 o 
  -4   3  21        2.50        1.33      0.92 o 
  -3   3  21       25.54       25.73      1.60 o 
  -2   3  21       31.10       32.04      2.07 o 
  -1   3  21       10.42        9.18      1.36 o 
   0   3  21        2.14        1.93      0.97 o 
   1   3  21       27.95       27.21      2.75 o 
   2   3  21        4.08        4.86      1.16 o 
   3   3  21        3.13        2.95      1.08 o 
   4   3  21       46.13       46.45      2.95 o 
   5   3  21        2.99        3.57      1.76 o 
   6   3  21       18.00       18.11      5.60 o 
   7   3  21        1.82        2.66      1.71 o 
   8   3  21        2.80        4.72      1.78 o 
 -10   4  21        2.07        1.25      1.63 o 
  -9   4  21       35.78       39.78      5.12 o 
  -8   4  21       10.60       11.26      2.30 o 
  -7   4  21       14.03       10.68      2.69 o 
  -6   4  21       15.37       15.70      2.27 o 
  -5   4  21        6.35        8.15      1.85 o 
  -4   4  21        2.11        2.67      1.20 o 
  -3   4  21       19.14       21.66      1.91 o 
  -2   4  21       26.06       28.43      2.86 o 
  -1   4  21       49.41       59.87      4.08 o 
   0   4  21       11.58        5.68      1.85 o 
   1   4  21        4.51        3.71      1.42 o 
   2   4  21        1.28        0.13      2.12 o 
   3   4  21        2.47        3.66      1.86 o 
   4   4  21       15.87       15.08      2.27 o 
   5   4  21        2.49        1.17      1.50 o 
   6   4  21       16.36       14.70      2.38 o 
   7   4  21       20.90       18.85      3.40 o 
   8   4  21        6.62       11.50      2.59 o 
  -9   5  21        6.43        8.48      3.22 o 
  -8   5  21       14.07       17.04      2.55 o 
  -7   5  21        3.08        4.62      2.25 o 
  -6   5  21        6.77        9.95      2.68 o 
  -5   5  21        5.55        6.54      2.85 o 
  -4   5  21        4.72        4.99      1.98 o 
  -3   5  21        0.18        2.69      1.83 o 
  -2   5  21        8.38        9.47      2.43 o 
  -1   5  21        6.90        7.14      2.61 o 
   0   5  21        2.95        4.37      2.62 o 
   1   5  21       20.31       30.95      4.63 o 
   2   5  21        0.42        2.74      2.52 o 
   3   5  21       22.96       19.52      3.97 o 
   4   5  21        5.55       10.33      2.74 o 
   5   5  21        1.95        1.86      1.63 o 
   6   5  21        7.70       10.33      2.07 o 
  -7   6  21        4.41        3.42      3.74 o 
  -6   6  21       11.78       13.00      3.10 o 
  -5   6  21       31.81       33.46      3.98 o 
  -4   6  21        2.44        3.87      2.64 o 
  -3   6  21        3.16        5.01      2.22 o 
  -2   6  21       23.16       25.26      3.90 o 
  -1   6  21        4.40        2.66      2.64 o 
   0   6  21       21.07       20.41      4.16 o 
   1   6  21        1.28       -2.68      1.94 o 
   2   6  21       66.26       71.64      6.65 o 
   3   6  21        0.44        0.85      2.63 o 
   4   6  21        0.43       -2.58      1.99 o 
  -2   7  21        5.79        7.18      2.60 o 
  -1   7  21        2.19        2.27      2.49 o 
 -12   0  22        5.84        6.14      1.74 o 
 -11   0  22        2.59        3.63      1.53 o 
 -10   0  22        0.11       -1.29      1.15 o 
  -9   0  22        5.80        5.56      1.41 o 
  -8   0  22       30.97       33.73      2.32 o 
  -7   0  22        1.74        0.81      1.15 o 
  -6   0  22        5.60        6.38      1.34 o 
  -5   0  22       20.42       21.21      1.74 o 
  -4   0  22       42.55       47.03      2.40 o 
  -3   0  22        2.27        3.88      1.46 o 
  -2   0  22       18.09       17.52      1.70 o 
  -1   0  22        0.04        1.62      1.19 o 
   0   0  22      125.20      130.17      4.98 o 
   1   0  22       32.48       35.45      2.40 o 
   2   0  22       98.26       92.83      3.40 o 
   3   0  22       21.90       22.11      2.05 o 
   4   0  22        2.87        5.10      1.13 o 
   5   0  22       12.64        9.83      1.40 o 
   6   0  22        0.15        0.90      1.34 o 
   7   0  22        5.07        8.76      1.67 o 
   8   0  22       19.77       20.95      2.37 o 
   9   0  22        0.92        3.23      1.63 o 
 -12   1  22        0.23        0.46      1.74 o 
 -11   1  22        1.98        3.65      1.30 o 
 -10   1  22        1.26        1.79      1.17 o 
  -9   1  22        1.19        0.57      1.09 o 
  -8   1  22       41.41       36.33      1.82 o 
  -7   1  22       43.57       44.66      1.73 o 
  -6   1  22       14.65       13.53      1.10 o 
  -5   1  22       31.82       29.00      1.44 o 
  -4   1  22       15.24       15.76      1.24 o 
  -3   1  22       52.70       52.87      2.36 o 
  -2   1  22       75.05       70.38      2.42 o 
  -1   1  22       76.62       65.25      2.37 o 
   0   1  22       83.84       79.21      2.17 o 
   1   1  22      165.22      157.45      3.23 o 
   2   1  22       39.73       36.57      2.27 o 
   3   1  22        0.29        0.74      0.76 o 
   4   1  22        3.32        4.97      1.03 o 
   5   1  22       14.09       14.81      1.33 o 
   6   1  22       27.92       26.68      2.07 o 
   7   1  22       54.88       67.43      3.39 o 
   8   1  22        6.29        5.21      1.36 o 
   9   1  22        3.38        7.71      1.47 o 
 -11   2  22        7.99        8.46      1.96 o 
 -10   2  22        5.47        6.94      1.40 o 
  -9   2  22       11.97       14.13      1.61 o 
  -8   2  22        2.26        1.74      1.01 o 
  -7   2  22        9.30        8.74      1.12 o 
  -6   2  22        1.43        2.85      0.88 o 
  -5   2  22        5.85        5.72      0.94 o 
  -4   2  22        4.85        3.02      0.90 o 
  -3   2  22       60.30       57.12      2.23 o 
  -2   2  22       39.37       35.11      1.63 o 
  -1   2  22      151.07      157.06      4.39 o 
   0   2  22        7.41        5.79      0.99 o 
   1   2  22       34.95       34.52      1.77 o 
   2   2  22        4.12        3.46      1.05 o 
   3   2  22        7.72        7.40      1.26 o 
   4   2  22       19.43       22.22      1.77 o 
   5   2  22       11.12       13.49      1.69 o 
   6   2  22       19.02       23.70      2.68 o 
   7   2  22        0.42        2.04      1.32 o 
   8   2  22       38.56       47.24      3.16 o 
   9   2  22       26.93       27.80      2.38 o 
 -11   3  22        4.96        5.21      1.77 o 
 -10   3  22        0.58        0.58      1.28 o 
  -9   3  22        2.58        2.45      1.41 o 
  -8   3  22       22.15       24.77      2.17 o 
  -7   3  22        4.78        5.54      1.41 o 
  -6   3  22        4.50        5.08      1.26 o 
  -5   3  22       17.11       16.00      1.54 o 
  -4   3  22       12.18       13.09      1.41 o 
  -3   3  22        2.91        4.45      1.06 o 
  -2   3  22       11.39       10.73      1.73 o 
  -1   3  22        5.78        4.95      1.20 o 
   0   3  22        1.60        1.04      0.95 o 
   1   3  22        7.01        5.96      2.07 o 
   2   3  22       25.27       27.15      2.02 o 
   3   3  22        2.45        3.71      1.19 o 
   4   3  22       17.15       15.82      2.39 o 
   5   3  22        0.44       -2.61      1.45 o 
   6   3  22        5.54        6.35      1.97 o 
   7   3  22        2.31        5.30      1.94 o 
   8   3  22       45.93       51.64      3.55 o 
 -10   4  22        2.79        4.95      1.84 o 
  -9   4  22       11.62       13.28      3.35 o 
  -8   4  22        2.44        5.07      2.13 o 
  -7   4  22        4.37        2.97      1.66 o 
  -6   4  22        1.02        2.33      1.53 o 
  -5   4  22        0.76        0.95      1.41 o 
  -4   4  22        7.91        9.10      1.93 o 
  -3   4  22      106.30      113.78      4.45 o 
  -2   4  22      118.41      129.29      5.29 o 
  -1   4  22       27.49       29.25      8.45 o 
   0   4  22        0.90        0.68      1.41 o 
   1   4  22       41.33       41.20      8.45 o 
   2   4  22       17.96       18.10      4.12 o 
   3   4  22       24.58       28.73      4.38 o 
   4   4  22        1.75        2.73      1.49 o 
   5   4  22       33.23       34.67      4.33 o 
   6   4  22        3.26        4.32      2.55 o 
   7   4  22        4.78        4.93      2.62 o 
  -8   5  22       23.86       28.32      3.65 o 
  -7   5  22       14.49       14.53      2.41 o 
  -6   5  22        0.64        4.05      2.22 o 
  -5   5  22       11.65       14.61      3.18 o 
  -4   5  22       40.66       44.56      5.73 o 
  -3   5  22       69.71       74.99      8.46 o 
  -2   5  22       60.58       63.27      6.41 o 
  -1   5  22      105.33      115.06      7.59 o 
   0   5  22       53.21       58.22      5.84 o 
   1   5  22        0.99        2.40      2.45 o 
   2   5  22       37.65       32.05      4.85 o 
   3   5  22        6.70        8.07      3.26 o 
   4   5  22        2.83        5.62      2.36 o 
   5   5  22        2.96        2.02      1.60 o 
  -6   6  22       20.44       19.37      5.86 o 
  -5   6  22        6.16        4.22      2.25 o 
  -4   6  22        3.70        2.45      2.52 o 
  -3   6  22       31.42       29.28      3.78 o 
  -2   6  22       42.83       58.71      6.16 o 
  -1   6  22        1.59        1.50      2.70 o 
   0   6  22        8.02        7.04      3.81 o 
   1   6  22       25.69       28.05      6.86 o 
   2   6  22       30.05       30.63      4.96 o 
   3   6  22        6.16        4.02      3.02 o 
 -11   0  23        0.06        0.91      1.33 o 
 -10   0  23        3.19        3.33      1.53 o 
  -9   0  23        1.70        1.90      1.84 o 
  -8   0  23        9.10        6.57      1.48 o 
  -7   0  23        6.58        7.28      1.85 o 
  -6   0  23        9.51        9.15      2.49 o 
  -5   0  23        4.15        5.45      1.99 o 
  -4   0  23       23.94       29.58      2.81 o 
  -3   0  23       14.80       10.98      1.50 o 
  -2   0  23       11.86       11.54      1.73 o 
  -1   0  23       17.66       16.66      1.89 o 
   0   0  23        7.94        9.58      1.59 o 
   1   0  23       27.09       27.28      2.24 o 
   2   0  23       10.08        9.88      1.61 o 
   3   0  23        2.90        4.28      1.57 o 
   4   0  23        0.05        2.04      1.22 o 
   5   0  23        2.56        2.06      1.41 o 
   6   0  23        5.33        5.43      1.36 o 
   7   0  23        0.54        1.02      1.24 o 
   8   0  23        0.26        0.95      1.96 o 
 -11   1  23       19.53       20.81      2.39 o 
 -10   1  23        0.13        0.19      1.17 o 
  -9   1  23        4.88        5.01      1.33 o 
  -8   1  23       15.39       15.96      1.29 o 
  -7   1  23       22.52       23.95      1.41 o 
  -6   1  23        2.85        2.38      0.81 o 
  -5   1  23        4.78        6.09      0.97 o 
  -4   1  23       56.83       53.55      1.98 o 
  -3   1  23       29.40       32.15      1.65 o 
  -2   1  23       26.59       27.80      1.55 o 
  -1   1  23       37.88       39.40      2.60 o 
   0   1  23        2.21        4.17      0.99 o 
   1   1  23       24.87       26.03      1.59 o 
   2   1  23       13.35       13.49      1.60 o 
   3   1  23       15.44       17.25      1.31 o 
   4   1  23        6.62        6.29      1.06 o 
   5   1  23       18.47       17.32      1.41 o 
   6   1  23        0.14        1.75      1.39 o 
   7   1  23        3.31        2.21      1.43 o 
   8   1  23        0.92        1.05      1.32 o 
 -11   2  23       17.45       23.91      2.03 o 
 -10   2  23        7.78        5.16      1.40 o 
  -9   2  23        7.44        8.04      1.67 o 
  -8   2  23       18.90       22.27      1.70 o 
  -7   2  23        1.10        1.32      1.22 o 
  -6   2  23       11.22       12.35      1.25 o 
  -5   2  23       36.16       39.29      1.86 o 
  -4   2  23       44.52       43.75      1.93 o 
  -3   2  23       26.88       25.28      1.90 o 
  -2   2  23       36.66       35.75      2.93 o 
  -1   2  23       38.10       38.58      2.83 o 
   0   2  23       19.77       15.88      1.32 o 
   1   2  23       10.14       12.69      1.22 o 
   2   2  23       21.94       21.21      1.86 o 
   3   2  23       40.50       38.21      2.10 o 
   4   2  23        5.63        5.04      1.64 o 
   5   2  23        2.59        3.11      1.23 o 
   6   2  23        4.12        2.68      2.07 o 
   7   2  23        4.16        5.71      1.55 o 
   8   2  23        3.44        3.57      1.47 o 
 -10   3  23       28.98       34.79      5.27 o 
  -9   3  23        0.73        2.07      1.35 o 
  -8   3  23       15.09       15.80      1.91 o 
  -7   3  23        9.43        8.50      2.44 o 
  -6   3  23        4.16        2.94      1.75 o 
  -5   3  23        7.79        6.32      2.11 o 
  -4   3  23        8.66        7.39      1.24 o 
  -3   3  23       19.72       19.05      1.63 o 
  -2   3  23       75.58       77.74      4.52 o 
  -1   3  23       53.49       56.40      3.72 o 
   0   3  23       12.58        9.21      1.48 o 
   1   3  23        0.06        0.98      1.02 o 
   2   3  23        7.08        6.66      1.90 o 
   3   3  23       18.09       22.15      2.36 o 
   4   3  23       17.62       17.26      2.47 o 
   5   3  23       12.91       14.81      7.03 o 
   6   3  23        8.73       11.25      2.25 o 
   7   3  23       14.06       13.40      4.37 o 
  -9   4  23       52.12       59.30      3.83 o 
  -8   4  23        2.88        5.80      2.10 o 
  -7   4  23        4.35        5.60      1.85 o 
  -6   4  23        2.77        5.99      1.87 o 
  -5   4  23       33.58       32.47      3.02 o 
  -4   4  23        3.58        3.50      1.71 o 
  -3   4  23       24.14       29.32      2.83 o 
  -2   4  23        8.89       13.53      3.52 o 
  -1   4  23        2.39        0.28      1.39 o 
   0   4  23        9.56        7.49      2.20 o 
   1   4  23       29.67       27.59      5.75 o 
   2   4  23       20.51       19.02      2.53 o 
   3   4  23       16.25       14.30      2.54 o 
   4   4  23        2.92        4.92      1.67 o 
   5   4  23       11.24       12.83      3.06 o 
   6   4  23       15.95       11.74      3.10 o 
  -7   5  23        5.82        5.35      1.95 o 
  -6   5  23        0.36        3.72      2.63 o 
  -5   5  23        7.15        5.85      2.60 o 
  -4   5  23        4.59        6.52      2.42 o 
  -3   5  23       11.14       12.49      2.78 o 
  -2   5  23       20.21       21.60      5.27 o 
  -1   5  23       29.07       37.95      5.13 o 
   0   5  23        7.46        9.41      3.21 o 
   1   5  23       25.90       29.37      7.82 o 
   2   5  23       10.00       13.15      3.63 o 
   3   5  23       11.79       14.14      6.87 o 
   4   5  23        0.44        3.32      1.65 o 
  -4   6  23       19.74       16.28      3.15 o 
  -3   6  23        9.04        7.59      2.54 o 
  -2   6  23        0.01        1.63      4.64 o 
  -1   6  23        0.90        0.65      2.43 o 
   0   6  23       19.95       21.23      4.50 o 
   1   6  23        7.74       10.50      3.90 o 
   2   6  23        3.77        0.78      2.34 o 
 -11   0  24        1.01        0.04      1.42 o 
 -10   0  24        0.52        2.56      1.47 o 
  -9   0  24       20.30       24.47      2.39 o 
  -8   0  24       15.61       14.33      1.82 o 
  -7   0  24       28.56       31.73      2.34 o 
  -6   0  24       13.28       13.37      3.20 o 
  -5   0  24        0.03       -0.27      1.08 o 
  -4   0  24      113.64      113.94      5.30 o 
  -3   0  24        1.89        2.61      1.35 o 
  -2   0  24        1.17        1.67      1.23 o 
  -1   0  24        0.92        0.69      1.19 o 
   0   0  24        0.83        1.10      1.58 o 
   1   0  24        7.18        8.41      1.61 o 
   2   0  24        0.11        1.38      1.23 o 
   3   0  24        7.97        5.63      1.54 o 
   4   0  24        7.81        9.36      1.74 o 
   5   0  24        4.90        6.02      3.63 o 
   6   0  24       25.13       27.80      2.27 o 
   7   0  24        3.45        3.75      1.41 o 
   8   0  24        0.62        1.32      1.42 o 
 -10   1  24        6.56        6.50      1.43 o 
  -9   1  24        1.44        0.96      1.19 o 
  -8   1  24       37.51       34.41      2.19 o 
  -7   1  24        6.31        4.55      0.98 o 
  -6   1  24        0.37        1.32      0.81 o 
  -5   1  24       39.82       40.06      1.69 o 
  -4   1  24       33.57       35.55      1.76 o 
  -3   1  24      102.29      100.97      2.56 o 
  -2   1  24        6.91        5.54      1.02 o 
  -1   1  24       36.96       38.84      1.87 o 
   0   1  24        0.94        2.74      0.93 o 
   1   1  24        5.67        5.62      1.06 o 
   2   1  24       10.10        7.29      1.18 o 
   3   1  24        2.17        1.48      0.84 o 
   4   1  24        8.96        9.49      1.16 o 
   5   1  24        3.62        6.63      1.37 o 
   6   1  24        7.27        8.08      1.70 o 
   7   1  24        7.62        7.64      1.67 o 
   8   1  24        1.65        0.84      1.38 o 
 -10   2  24        8.94        9.39      1.59 o 
  -9   2  24        1.54        2.11      1.22 o 
  -8   2  24        9.61        9.88      1.47 o 
  -7   2  24        8.91       10.93      1.38 o 
  -6   2  24        0.35        2.16      1.06 o 
  -5   2  24       24.39       20.32      2.22 o 
  -4   2  24       60.95       63.59      2.79 o 
  -3   2  24       40.75       47.11      3.56 o 
  -2   2  24       27.03       26.74      2.19 o 
  -1   2  24        1.75        0.42      1.15 o 
   0   2  24       14.65       12.17      1.29 o 
   1   2  24       35.64       37.17      3.00 o 
   2   2  24       17.44       17.82      1.89 o 
   3   2  24       30.42       29.37      1.90 o 
   4   2  24        7.96        6.68      1.95 o 
   5   2  24        0.79        0.77      1.19 o 
   6   2  24        7.02        5.08      1.52 o 
   7   2  24       32.62       38.29      4.86 o 
  -9   3  24       24.64       23.34      2.72 o 
  -8   3  24       11.17       10.85      2.85 o 
  -7   3  24        2.02        2.69      1.50 o 
  -6   3  24       25.70       31.01      2.59 o 
  -5   3  24       10.06        9.50      1.72 o 
  -4   3  24       13.10       15.51      2.41 o 
  -3   3  24       23.45       20.25      2.44 o 
  -2   3  24        4.73        3.38      1.38 o 
  -1   3  24        2.88        3.59      1.40 o 
   0   3  24        1.02       -0.77      1.10 o 
   1   3  24        0.81       -0.91      1.02 o 
   2   3  24       21.85       23.10      3.34 o 
   3   3  24        8.49        7.48      2.50 o 
   4   3  24       22.85       23.06      2.80 o 
   5   3  24        7.11        8.50      2.23 o 
   6   3  24       21.07       17.34      2.70 o 
  -8   4  24        8.62       11.03      2.59 o 
  -7   4  24       15.80       13.64      2.74 o 
  -6   4  24        9.99       13.71      2.30 o 
  -5   4  24       49.47       54.32      4.79 o 
  -4   4  24       62.00       63.39      4.43 o 
  -3   4  24       43.06       49.04      3.94 o 
  -2   4  24       13.25        9.64      2.87 o 
  -1   4  24       32.94       32.81      3.32 o 
   0   4  24        0.31        1.54      1.22 o 
   1   4  24        5.56        4.70      1.97 o 
   2   4  24       15.27       10.57      2.21 o 
   3   4  24       26.27       24.21      3.32 o 
   4   4  24        0.92        1.20      1.99 o 
   5   4  24        6.83       11.77      3.13 o 
  -6   5  24       12.30       16.49      2.62 o 
  -5   5  24        7.12        7.86      2.59 o 
  -4   5  24        7.80        8.08      2.72 o 
  -3   5  24       67.81       68.59      8.64 o 
  -2   5  24       19.10       21.80      4.43 o 
  -1   5  24        6.69        6.87      3.16 o 
   0   5  24       35.88       51.19      5.95 o 
   1   5  24        9.21        8.57      3.22 o 
   2   5  24        0.22        0.44      2.38 o 
   3   5  24        1.08        2.57      1.73 o 
 -10   0  25        2.60        3.16      2.61 o 
  -9   0  25        0.10        0.24      1.33 o 
  -8   0  25       10.77        8.92      1.79 o 
  -7   0  25        2.98        3.24      1.34 o 
  -6   0  25       11.52       13.38      1.78 o 
  -5   0  25        1.58        0.13      1.12 o 
  -4   0  25       11.56       14.77      4.22 o 
  -3   0  25        3.95        3.82      1.51 o 
  -2   0  25        8.38       10.75      3.84 o 
  -1   0  25        0.00        0.76      1.24 o 
   0   0  25       10.49        9.24      1.69 o 
   1   0  25       25.35       22.79      2.70 o 
   2   0  25       27.96       32.53      4.28 o 
   3   0  25        0.01        1.49      1.35 o 
   4   0  25       16.17       16.37      3.10 o 
   5   0  25        5.14        6.75      1.85 o 
   6   0  25        2.58        1.06      1.56 o 
   7   0  25        0.10        1.05      1.36 o 
 -10   1  25        4.72        6.82      1.47 o 
  -9   1  25       27.39       25.92      2.12 o 
  -8   1  25        7.26        7.05      1.44 o 
  -7   1  25        6.86        6.88      1.13 o 
  -6   1  25        4.27        4.29      0.97 o 
  -5   1  25       29.13       28.61      2.32 o 
  -4   1  25        1.42       -0.01      0.85 o 
  -3   1  25       15.19       17.48      1.40 o 
  -2   1  25       30.66       26.91      1.96 o 
  -1   1  25       20.76       22.36      1.93 o 
   0   1  25        8.44        7.39      1.29 o 
   1   1  25       36.41       37.70      1.88 o 
   2   1  25        9.80       10.43      1.28 o 
   3   1  25       10.36        9.49      1.21 o 
   4   1  25        4.96        5.38      1.08 o 
   5   1  25        3.38        6.13      1.39 o 
   6   1  25        0.66       -1.20      1.10 o 
   7   1  25        4.17        1.84      1.39 o 
  -9   2  25        1.49        1.69      1.28 o 
  -8   2  25       11.62       14.96      1.64 o 
  -7   2  25       11.21       11.94      2.09 o 
  -6   2  25       18.90       19.51      1.87 o 
  -5   2  25        1.58        3.41      1.16 o 
  -4   2  25       38.08       39.92      3.43 o 
  -3   2  25       23.78       18.28      2.04 o 
  -2   2  25        2.75        2.58      1.35 o 
  -1   2  25        5.52        5.51      1.73 o 
   0   2  25       16.05       10.91      1.91 o 
   1   2  25       36.53       33.55      2.42 o 
   2   2  25        8.58        5.31      1.19 o 
   3   2  25       23.20       22.47      1.78 o 
   4   2  25        4.01        3.03      1.12 o 
   5   2  25        5.84        6.82      1.56 o 
   6   2  25        4.12        4.56      1.51 o 
  -9   3  25        5.47        8.11      1.88 o 
  -8   3  25        5.44        5.41      2.05 o 
  -7   3  25        3.57        3.32      1.60 o 
  -6   3  25       36.66       37.08      2.83 o 
  -5   3  25        5.87        5.53      1.61 o 
  -4   3  25        1.69        2.29      1.39 o 
  -3   3  25       10.16       11.46      1.75 o 
  -2   3  25        2.11        2.98      1.41 o 
  -1   3  25        3.54        2.75      1.68 o 
   0   3  25        7.50        6.57      1.66 o 
   1   3  25       12.13       15.51      1.88 o 
   2   3  25        3.20        4.33      1.61 o 
   3   3  25        4.23        6.08      4.12 o 
   4   3  25        2.62        4.04      2.59 o 
   5   3  25        8.69        9.63      2.32 o 
   6   3  25       11.36       14.19      2.69 o 
  -7   4  25       22.28       23.58      5.37 o 
  -6   4  25        1.21        2.18      1.57 o 
  -5   4  25        8.24        6.94      1.86 o 
  -4   4  25        3.45        4.83      1.48 o 
  -3   4  25       16.55       16.03      4.02 o 
  -2   4  25        5.13        7.12      2.28 o 
  -1   4  25        3.33        2.05      1.44 o 
   0   4  25        3.30        5.05      1.39 o 
   1   4  25        7.33        7.12      1.49 o 
   2   4  25       18.66       20.24      3.01 o 
   3   4  25        8.26       10.22      3.07 o 
   4   4  25        2.42        1.39      1.83 o 
  -5   5  25        4.87        2.94      2.44 o 
  -4   5  25        7.93        4.42      2.42 o 
  -3   5  25        2.83        2.30      3.74 o 
  -2   5  25        5.36        5.74      3.06 o 
  -1   5  25        3.11        2.38      2.75 o 
   0   5  25        3.66        4.76      2.96 o 
   1   5  25       22.45       28.57      7.42 o 
   2   5  25        2.29        6.54      2.10 o 
  -9   0  26       26.70       27.64      2.53 o 
  -8   0  26        4.26       10.10      1.86 o 
  -7   0  26        2.62        1.80      1.64 o 
  -6   0  26        5.99        3.26      1.51 o 
  -5   0  26        5.84        5.04      1.55 o 
  -4   0  26        1.52        4.83      1.73 o 
  -3   0  26       15.65       15.12      2.20 o 
  -2   0  26       18.48       16.67      2.26 o 
  -1   0  26       10.88       12.63      2.10 o 
   0   0  26        7.25        9.69      1.92 o 
   1   0  26        0.96        2.16      2.33 o 
   2   0  26        0.23        2.86      1.50 o 
   3   0  26        1.60        2.76      1.55 o 
   4   0  26       11.92       12.48      2.17 o 
   5   0  26        2.41        3.50      3.74 o 
   6   0  26       10.94       19.06      2.44 o 
  -9   1  26        2.78        4.90      1.41 o 
  -8   1  26       10.70       10.97      2.53 o 
  -7   1  26       23.39       26.45      2.15 o 
  -6   1  26       14.75       16.52      1.50 o 
  -5   1  26        0.27        0.62      0.89 o 
  -4   1  26        3.74        4.09      1.04 o 
  -3   1  26       32.02       35.35      1.92 o 
  -2   1  26       41.29       45.08      3.04 o 
  -1   1  26       19.12       18.67      1.52 o 
   0   1  26       23.43       28.15      1.75 o 
   1   1  26       18.36       20.45      2.28 o 
   2   1  26        7.43        7.56      1.21 o 
   3   1  26        0.14       -0.45      1.70 o 
   4   1  26        1.23        2.61      1.30 o 
   5   1  26        1.44        4.43      1.80 o 
   6   1  26        0.36        2.51      2.08 o 
  -9   2  26       23.84       24.73      2.54 o 
  -8   2  26        3.98        3.57      2.26 o 
  -7   2  26        6.46        5.59      1.93 o 
  -6   2  26        4.73        9.46      2.21 o 
  -5   2  26        7.49        9.07      2.30 o 
  -4   2  26        0.23        1.10      1.48 o 
  -3   2  26        2.74        2.18      1.46 o 
  -2   2  26        9.35       11.02      3.44 o 
  -1   2  26       10.60       14.42      3.44 o 
   0   2  26       10.77        9.78      2.10 o 
   1   2  26       12.07       11.67      3.35 o 
   2   2  26       10.29       13.52      2.82 o 
   3   2  26        5.65        6.34      1.66 o 
   4   2  26        0.03        0.02      1.30 o 
   5   2  26        1.56        0.59      1.65 o 
  -8   3  26        5.33        6.12      2.14 o 
  -7   3  26       26.52       31.14      5.52 o 
  -6   3  26       10.13       13.26      2.27 o 
  -5   3  26       46.92       51.61      4.72 o 
  -4   3  26       19.37       18.72      2.39 o 
  -3   3  26        1.56        1.56      1.44 o 
  -2   3  26        0.29        1.67      1.50 o 
  -1   3  26        3.15        2.08      1.50 o 
   0   3  26       11.93        9.81      1.93 o 
   1   3  26       14.22        9.92      4.20 o 
   2   3  26        6.97        6.69      1.65 o 
   3   3  26        2.32       -0.11      2.21 o 
   4   3  26       15.07       12.81      2.43 o 
   5   3  26        2.35        1.09      2.99 o 
  -6   4  26       11.26       12.02      4.56 o 
  -5   4  26       15.91       23.37      4.07 o 
  -4   4  26        6.04        5.34      1.65 o 
  -3   4  26       10.35       12.28      1.99 o 
  -2   4  26        3.17        3.92      1.52 o 
  -1   4  26        2.87        1.79      1.43 o 
   0   4  26        6.17        4.65      1.79 o 
   1   4  26        0.72        0.15      1.33 o 
   2   4  26        3.04        4.12      2.08 o 
   3   4  26        8.96       12.22      2.41 o 
  -3   5  26        0.75        2.20      2.81 o 
  -2   5  26        4.51        2.72      2.76 o 
  -1   5  26        1.25        5.70      3.24 o 
  -8   0  27        3.02        4.37      1.63 o 
  -7   0  27        1.71        1.90      1.53 o 
  -6   0  27       28.95       33.10      2.71 o 
  -5   0  27       12.46       17.31      2.39 o 
  -4   0  27       39.75       38.97      3.08 o 
  -3   0  27       29.06       36.68      3.02 o 
  -2   0  27       25.88       29.24      2.82 o 
  -1   0  27       38.05       36.78      3.30 o 
   0   0  27       26.92       28.80      2.74 o 
   1   0  27        2.68        5.59      2.64 o 
   2   0  27        0.02        0.60      1.43 o 
   3   0  27        7.17        7.27      1.93 o 
   4   0  27       32.58       38.89      3.11 o 
   5   0  27        4.03        3.70      1.89 o 
  -8   1  27        9.78       14.88      1.86 o 
  -7   1  27       10.16        8.63      1.71 o 
  -6   1  27        5.70        6.31      1.26 o 
  -5   1  27       14.00       16.12      1.49 o 
  -4   1  27       10.70       12.53      1.67 o 
  -3   1  27        9.47       10.43      1.32 o 
  -2   1  27        8.11        7.88      1.23 o 
  -1   1  27        4.03        2.97      1.04 o 
   0   1  27       20.95       26.46      1.73 o 
   1   1  27       41.30       42.17      2.26 o 
   2   1  27       10.84        7.51      1.29 o 
   3   1  27        3.41        1.63      1.30 o 
   4   1  27        6.28        7.89      1.65 o 
   5   1  27       19.85       17.37      2.13 o 
  -8   2  27        5.36        7.23      2.11 o 
  -7   2  27        8.72        6.52      1.94 o 
  -6   2  27        1.89        2.84      1.71 o 
  -5   2  27       26.29       26.27      4.80 o 
  -4   2  27        6.41        6.17      1.80 o 
  -3   2  27        2.39        1.89      1.56 o 
  -2   2  27       10.63       10.61      2.35 o 
  -1   2  27       16.10       10.93      2.17 o 
   0   2  27       11.64       14.39      3.35 o 
   1   2  27       18.62       20.07      3.91 o 
   2   2  27        5.55        7.39      2.18 o 
   3   2  27        3.55        2.43      1.72 o 
   4   2  27        6.41        7.45      1.77 o 
  -7   3  27        2.98        4.14      1.94 o 
  -6   3  27       21.60       22.83      5.38 o 
  -5   3  27        1.36        3.37      1.72 o 
  -4   3  27       12.65        9.07      2.21 o 
  -3   3  27        3.37        0.96      1.48 o 
  -2   3  27        2.84        4.68      1.67 o 
  -1   3  27        3.32        4.55      1.63 o 
   0   3  27        8.87        5.66      1.88 o 
   1   3  27        1.47        1.59      1.66 o 
   2   3  27        1.95        1.46      1.42 o 
   3   3  27        1.03        1.12      1.48 o 
  -5   4  27        0.04        1.80      1.55 o 
  -4   4  27        0.08        2.02      1.55 o 
  -3   4  27        3.20        4.52      1.56 o 
  -2   4  27        1.88        2.45      1.43 o 
  -1   4  27        6.74        5.28      2.42 o 
   0   4  27        1.66        3.19      1.75 o 
   1   4  27        3.85        4.09      1.79 o 
  -7   0  28        4.76        1.07      1.44 o 
  -6   0  28        0.56        3.83      2.19 o 
  -5   0  28       64.58       67.46      5.49 o 
  -4   0  28       26.21       36.74      4.46 o 
  -3   0  28        8.73        9.01      2.06 o 
  -2   0  28       16.01       19.46      2.54 o 
  -1   0  28        0.10        1.28      1.51 o 
   0   0  28        4.22        4.15      1.78 o 
   1   0  28        3.67        4.87      2.11 o 
   2   0  28        7.16        7.21      3.57 o 
   3   0  28        0.10        1.04      1.69 o 
   4   0  28       20.24       40.29     10.89 o 
  -7   1  28       31.11       35.56      2.64 o 
  -6   1  28       13.37       12.40      1.85 o 
  -5   1  28       27.27       25.73      1.78 o 
  -4   1  28        1.51        0.51      1.09 o 
  -3   1  28       17.99       20.02      2.50 o 
  -2   1  28       27.11       33.56      1.99 o 
  -1   1  28        6.96        5.38      1.25 o 
   0   1  28        9.27        7.90      1.32 o 
   1   1  28        0.72        3.38      1.14 o 
   2   1  28        7.76        7.94      1.70 o 
   3   1  28        2.16        0.73      2.47 o 
   4   1  28        5.75        5.85      1.68 o 
  -7   2  28       11.47       12.26      2.32 o 
  -6   2  28       11.27       12.63      2.27 o 
  -5   2  28       16.23       21.25      2.71 o 
  -4   2  28        3.79        2.99      1.75 o 
  -3   2  28       11.23        7.97      1.98 o 
  -2   2  28        6.19        8.52      2.86 o 
  -1   2  28       11.30       12.43      2.39 o 
   0   2  28        9.77        8.58      2.18 o 
   1   2  28        4.37        5.09      4.80 o 
   2   2  28        3.38        4.71      1.99 o 
   3   2  28        4.16        6.66      2.08 o 
  -5   3  28        5.45        8.94      2.17 o 
  -4   3  28        3.83        2.96      1.76 o 
  -3   3  28        1.82        2.79      1.70 o 
  -2   3  28        1.46        3.76      1.62 o 
  -1   3  28        4.85        2.45      1.79 o 
   0   3  28        2.54        2.45      1.88 o 
   1   3  28        1.23        1.67      2.18 o 
   2   3  28        1.11        2.54      1.92 o 
  -6   0  29       12.44       15.02      2.43 o 
  -5   0  29        1.38        5.44      1.89 o 
  -4   0  29       18.87       24.63      3.86 o 
  -3   0  29        1.77        0.97      1.65 o 
  -2   0  29       13.42       12.34      2.67 o 
  -1   0  29       33.77       41.98      4.15 o 
   0   0  29       13.00       16.20      2.43 o 
   1   0  29        6.15        4.57      3.67 o 
   2   0  29       27.98       29.62      2.98 o 
   3   0  29       21.54       33.31      4.92 o 
  -6   1  29        2.32        2.40      1.43 o 
  -5   1  29        1.70        3.61      1.60 o 
  -4   1  29        1.36        1.47      1.17 o 
  -3   1  29       15.64       20.27      1.75 o 
  -2   1  29        7.34        8.27      1.36 o 
  -1   1  29        5.11        5.51      1.29 o 
   0   1  29        6.29        7.05      1.31 o 
   1   1  29       26.14       35.04      3.40 o 
   2   1  29       55.44       60.57      3.13 o 
  -5   2  29       20.97       21.11      2.77 o 
  -4   2  29       11.67       11.43      3.05 o 
  -3   2  29        9.60       14.11      2.63 o 
  -2   2  29       21.19       25.76      4.97 o 
  -1   2  29        7.94        7.00      2.15 o 
   0   2  29       16.55       13.90      2.52 o 
   1   2  29        4.57        3.89      2.21 o 
  -2   3  29       14.74       15.89      2.57 o 
  -1   3  29        6.75        9.03      2.24 o 
  -4   0  30       22.44       28.06      4.73 o 
  -3   0  30        7.09        8.83      2.17 o 
  -2   0  30        6.98        6.28      1.98 o 
  -1   0  30        6.59        9.73      2.16 o 
   0   0  30        0.06       -0.87      1.76 o 
   1   0  30        2.20        0.90      1.94 o 
  -4   1  30        6.78        4.75      1.66 o 
  -3   1  30       13.69       14.54      1.64 o 
  -2   1  30       11.83       14.96      1.64 o 
  -1   1  30        3.30        3.49      1.29 o 
   0   1  30        4.42        4.61      1.58 o 
                                                 
